# Supplementary material for: (Ga0.71B0.29)PO4 with a high-cristobalite-type structure refined from powder data
Source: Acta Crystallogr Sect E Struct Rep Online. 2010 Jan 9;66(Pt 2):i4. doi: 10.1107/S1600536810000358 (PMC2979930; doi:10.1107/S1600536810000358)
Supplement: Supplementary file 1 [file e-66-000i4-sup1.cif]

##############################################################################
###                                                                        ###
###        Electronic paper (Acta Crystallographica Section E)             ###
###                                                                        ###
##############################################################################
#                                                                            #
# This CIF contains the data in a paper accepted for publication in Acta     #
# Crystallographica Section E. It conforms to the requirements of Notes      #
# for Authors for Section E, and has been peer reviewed under the auspices   #
# of the IUCr Commission on Journals.                                        #
#                                                                            #
# Full details of the Crystallographic Information File format               #
# are given in the paper "The Crystallographic Information File (CIF):       #
# a New Standard Archive File for Crystallography" by S. R. Hall, F. H.      #
# Allen and I. D. Brown [Acta Cryst. (1991), A47, 655-685].                  #
#                                                                            #
# The current version of the core CIF dictionary is obtainable from          #
# ftp://ftp.iucr.org/pub/cif_core.dic. The current version number is 2.4.    #
#                                                                            #
# Software is freely available for graphical display of the structure(s) in  #
# this CIF.  For information consult the CIF home page http://www.iucr.org/  #
# cif/home.html                                                              #
#                                                                            #
# This file may be used for bona fide research purposes within the           #
# scientific community so long as proper attribution is given to the journal # 
# article from which it was obtained.                                        #
#                                                                            #
##############################################################################
                                             
data_global
_audit_creation_method     "from EXP file using GSAS2CIF"
_journal_data_validation_number     ?
_journal_date_recd_electronic     2009-12-16
_journal_date_accepted     2010-01-05
_journal_name_full     'Acta Crystallographica, Section E'
_journal_year     2010
_journal_volume     66
_journal_issue      2
_journal_page_first     i4
_journal_page_last     i4
_journal_paper_category     QI
_journal_coeditor_code     BR2131
_publ_contact_author_name     'Huang, Ya-Xi'
_publ_contact_author_address
;
Department of Materials Science and Engineering,
College of Materials,
Xiamen University,
Xiamen 361005, Fujian Province
People's Republic of China
;
_publ_contact_author_email     yaxihuang@xmu.edu.cn
_publ_contact_author_fax     0086-592-2183937
_publ_contact_author_phone         .86E-306
_publ_section_title
;
(Ga~0.71~B~0.29~)PO~4~ with a high-cristobalite-type structure refined from
powder data
;
loop_
    _publ_author_name
    _publ_author_footnote
    _publ_author_address
    'Huang, Ya-Xi' .
;
Department of Materials Science and Engineering,
College of Materials,
Xiamen University,
Xiamen 361005,
People's Republic of China
;
    'Liu, Jin-You' .
;
Department of Materials Science and Engineering,
College of Materials,
Xiamen University,
Xiamen 361005,
People's Republic of China
;
    'Mi, Jin-Xiao' .
;
Department of Materials Science and Engineering,
College of Materials,
Xiamen University,
Xiamen 361005,
People's Republic of China
;
    'Zhao, Jing-Tai' .
;
Chinese Academy of Sciences
Shanghai Institute of Ceramics
State Key Laboratory of High Performance Ceramics and Superfine Microstructure
1295 Dingxi Road
Shanghai 200050
People's Republic of China
;
_pd_block_id     2009-04-02T07:38|FINAL|min|
data_I
_chemical_name_systematic
;
gallium boron phosphate
;
_chemical_name_common     ?
_chemical_formula_moiety     ?
_chemical_formula_sum     "B0.29 Ga0.71 O4 P1"
_chemical_formula_structural     "B0.29 Ga0.71 P O4"
_chemical_formula_analytical     ?
_chemical_formula_iupac     "(Ga0.71 B0.29) P O4"
_chemical_formula_weight     147.61
_chemical_melting_point     ?
_symmetry_cell_setting     tetragonal
_symmetry_space_group_name_H-M     'P -4'
_symmetry_space_group_name_Hall     'P -4'
loop_
    _symmetry_equiv_pos_site_id
    _symmetry_equiv_pos_as_xyz
    1 +x,+y,+z
    2 +y,-x,-z
    3 -x,-y,+z
    4 -y,+x,-z
_cell_length_a     4.73430(10)
_cell_length_b     4.73430(10)
_cell_length_c     7.0896(4)
_cell_angle_alpha     90.0
_cell_angle_beta     90.0
_cell_angle_gamma     90.0
_cell_volume     158.900(10)
_cell_formula_units_Z     2
_cell_measurement_temperature     293
_cell_special_details
; ?
;
_exptl_crystal_colour     'white'
_exptl_crystal_density_diffrn     3.084
_exptl_crystal_density_meas     ?
_exptl_crystal_density_method     ?
_exptl_crystal_F_000     140.4
_pd_char_colour     white
_pd_char_particle_morphology     ?
_exptl_absorpt_coefficient_mu     12.845
_exptl_absorpt_process_details
;
No correction is applied.
;
_exptl_absorpt_correction_T_min     1.00000
_exptl_absorpt_correction_T_max     1.00000
_exptl_special_details
;
;
_diffrn_ambient_temperature     293
loop_
    _diffrn_radiation_type
    _diffrn_radiation_wavelength
    'Cu K\a~1~' 1.540500
    'Cu K\a~2~' 1.544300
_diffrn_radiation_monochromator     'graphite'
_diffrn_measurement_device_type
                                  'Rigaku-D/max automatic powder diffractometer'
_pd_instr_dist_src/mono     ?
_pd_instr_dist_mono/spec     ?
_pd_instr_dist_src/spec     ?
_pd_instr_dist_spec/anal     ?
_pd_instr_dist_anal/detc     ?
_pd_instr_dist_spec/detc     ?
_pd_instr_location
;
?
;
_pd_meas_2theta_range_min     15.0
_pd_meas_2theta_range_max     99.99
_pd_meas_2theta_range_inc     0.01
_pd_meas_scan_method     'step'
_pd_meas_special_details
;  ?
;
_refine_special_details
;
;
_refine_ls_matrix_type     full
_refine_ls_goodness_of_fit_all     1.79
_refine_ls_restrained_S_all     ?
_refine_ls_restrained_S_obs     .
_refine_ls_number_parameters     35
_refine_ls_number_restraints     2
_refine_ls_number_constraints     .
_refine_ls_hydrogen_treatment     .
_refine_ls_weighting_scheme     ?
_refine_ls_weighting_details     ?
_refine_ls_shift/su_max     0.001
_refine_ls_shift/su_mean     0.001
_refine_ls_extinction_method     .
_refine_ls_extinction_coef     .
loop_
    _atom_type_symbol
    _atom_type_scat_dispersion_real
    _atom_type_scat_dispersion_imag
    _atom_type_scat_source
    Ga 0.000 0.000 International_Tables_Vol_C
    P 0.000 0.000 International_Tables_Vol_C
    O 0.000 0.000 International_Tables_Vol_C
    B 0.000 0.000 International_Tables_Vol_C
_computing_data_collection     'PLEASE SUPPLY'
_computing_cell_refinement     'PLEASE SUPPLY'
_computing_data_reduction     'GSAS (Larson & Von Dreele, 2004)'
_computing_structure_solution     'PLEASE SUPPLY'
_computing_structure_refinement     'GSAS (Larson & Von Dreele, 2004)'
_computing_molecular_graphics     'DIAMOND (Brandenburg, 2005)'
_computing_publication_material     'PLEASE SUPPLY'
_pd_calc_method     "Rietveld Refinement"
_pd_calibration_special_details
; ?
;
_pd_phase_name     (Ga~0.71~B~0.29~)PO~4~
_pd_prep_cool_rate     ?
_pd_prep_pressure     ?
_pd_proc_2theta_range_min     15.02594
_pd_proc_2theta_range_max     100.01594
_pd_proc_2theta_range_inc     0.01
_pd_proc_info_data_reduction     ?
_pd_proc_info_datetime     2009-04-02T07:38:58
_pd_proc_info_excluded_regions
; ?
;
_pd_proc_ls_background_function
;
The background function is a cosine Fourier series with a leading constant term.
I~b~= B~1~+\SB~j~cos[P*(j-1)] (j=2-9), here P = 2\q,
B~j~ (j = 1-9) values are given below:
      1:    935.903     2:   -1634.98     3:    1422.47     4:   -1094.93
      5:    681.394     6:   -358.046     7:    116.953     8:   -17.2104
      9:   -22.9558
;
_pd_proc_ls_peak_cutoff     0.01000
_pd_proc_ls_prof_R_factor     0.0756
_pd_proc_ls_prof_wR_factor     0.1292
_pd_proc_ls_prof_wR_expected     0.0722
_pd_proc_ls_profile_function
;
Thompson <i>et al.</i> (1987); Finger <i>et al.</i> (1994);
Stephens et al. (1999)
;
_pd_proc_ls_special_details
; ?
;
_pd_proc_number_of_points     8500
_pd_spec_mount_mode     'reflection'
_pd_spec_mounting     'packed powder pellet'
_pd_spec_shape     'flat sheet'
_pd_spec_size_axial     10
_pd_spec_size_equat     10
_pd_spec_size_thick     1
loop_
    _atom_site_type_symbol
    _atom_site_label
    _atom_site_fract_x
    _atom_site_fract_y
    _atom_site_fract_z
    _atom_site_U_iso_or_equiv
    _atom_site_thermal_displace_type
    _atom_site_occupancy
    Ga Ga1 0.5 0.5 0.0 0.0347(12) Uiso 0.7002(4)
    Ga Ga2 0.0 0.0 0.5 0.0406(11) Uiso 0.7179(3)
    P P1 0.5 0.0 0.7456(5) 0.0447(12) Uiso 1.0
    O O1 0.7299(3) 0.1326(3) 0.6304(5) 0.0493(15) Uiso 1.0
    O O2 0.6286(3) 0.7718(4) 0.8669(5) 0.0511(16) Uiso 1.0
    B B1 0.5 0.5 0.0 0.0347(12) Uiso 0.2998(4)
    B B2 0.0 0.0 0.5 0.0406(11) Uiso 0.2821(3)
_geom_special_details
;
;
loop_
    _geom_bond_atom_site_label_1
    _geom_bond_atom_site_label_2
    _geom_bond_site_symmetry_1
    _geom_bond_site_symmetry_2
    _geom_bond_distance
    _geom_bond_publ_flag
    (Ga/B)1 P1 . 1_554 2.9759(8) N
    (Ga/B)1 P1 . 1_564 2.9759(8) N
    (Ga/B)1 P1 . 2_566 2.9759(8) N
    (Ga/B)1 P1 . 2_666 2.9759(8) N
    (Ga/B)1 O2 . 1_554 1.7079(5) Y
    (Ga/B)1 O2 . 2_566 1.7079(5) n
    (Ga/B)1 O2 . 3_664 1.7079(5) n
    (Ga/B)1 O2 . 4_656 1.7079(5) n
    (Ga/B)2 P1 . 1_455 2.9386(8) N
    (Ga/B)2 P1 . 1_555 2.9386(8) N
    (Ga/B)2 P1 . 2_556 2.9386(8) N
    (Ga/B)2 P1 . 2_566 2.9386(8) N
    (Ga/B)2 O1 . 1_455 1.6979(5) Y
    (Ga/B)2 O1 . 2_566 1.6979(5) n
    (Ga/B)2 O1 . 3_655 1.6979(5) n
    (Ga/B)2 O1 . 4_546 1.6979(5) n
    P1 O1 . 1_555 1.499(3) Y
    P1 O1 . 3_655 1.499(3) n
    P1 O2 . 1_545 1.509(3) n
    P1 O2 . 3_665 1.509(3) n
    B1 O2 . 1_554 1.7079(5) N
    B1 O2 . 2_566 1.7079(5) N
    B1 O2 . 3_664 1.7079(5) N
    B1 O2 . 4_656 1.7079(5) N
    B2 O1 . 1_455 1.6979(5) N
    B2 O1 . 2_566 1.6979(5) N
    B2 O1 . 3_655 1.6979(5) N
    B2 O1 . 4_546 1.6979(5) N
loop_
    _geom_angle_atom_site_label_1
    _geom_angle_atom_site_label_2
    _geom_angle_atom_site_label_3
    _geom_angle_site_symmetry_1
    _geom_angle_site_symmetry_2
    _geom_angle_site_symmetry_3
    _geom_angle
    _geom_angle_publ_flag
    O2 (Ga/B)1 O2 1_554 . 2_566 107.765(2) N
    O2 (Ga/B)1 O2 1_554 . 3_664 112.941(3) N
    O2 (Ga/B)1 O2 1_554 . 4_656 107.765(2) N
    O2 (Ga/B)1 O2 2_566 . 3_664 107.765(2) N
    O2 (Ga/B)1 O2 2_566 . 4_656 112.941(3) N
    O2 (Ga/B)1 O2 3_664 . 4_656 107.765(2) N
    O1 (Ga/B)2 O1 1_455 . 2_566 107.239(2) N
    O1 (Ga/B)2 O1 1_455 . 3_655 114.035(3) N
    O1 (Ga/B)2 O1 1_455 . 4_546 107.239(2) N
    O1 (Ga/B)2 O1 2_566 . 3_655 107.239(2) N
    O1 (Ga/B)2 O1 2_566 . 4_546 114.035(3) N
    O1 (Ga/B)2 O1 3_655 . 4_546 107.239(2) N
    O1 P1 O1 1_555 . 3_655 113.942(3) N
    O1 P1 O2 1_555 . 1_545 108.506(2) N
    O1 P1 O2 1_555 . 3_665 107.696(2) N
    O1 P1 O2 3_655 . 1_545 107.696(2) N
    O1 P1 O2 3_655 . 3_665 108.506(2) N
    O2 P1 O2 1_545 . 3_665 110.502(4) N
    (Ga/B)2 O1 P1 1_655 . 1_555 133.5410(10)
                                           N
    P1 O1 B2 1_555 . 1_655 133.5410(10)
                                      N
    (Ga/B)1 O2 P1 1_556 . 1_565 135.2670(10)
                                           N
    P1 O2 B1 1_565 . 1_556 135.2670(10)
                                      N
    O2 B1 O2 1_554 . 2_566 107.765(2) N
    O2 B1 O2 1_554 . 3_664 112.941(3) N
    O2 B1 O2 1_554 . 4_656 107.765(2) N
    O2 B1 O2 2_566 . 3_664 107.765(2) N
    O2 B1 O2 2_566 . 4_656 112.941(3) N
    O2 B1 O2 3_664 . 4_656 107.765(2) N
    O1 B2 O1 1_455 . 2_566 107.239(2) N
    O1 B2 O1 1_455 . 3_655 114.035(3) N
    O1 B2 O1 1_455 . 4_546 107.239(2) N
    O1 B2 O1 2_566 . 3_655 107.239(2) N
    O1 B2 O1 2_566 . 4_546 114.035(3) N
    O1 B2 O1 3_655 . 4_546 107.239(2) N
