# Supplementary material for: (Ga0.71B0.29)PO4 with a high-cristobalite-type structure refined from powder data
Source: Acta Crystallogr Sect E Struct Rep Online. 2010 Jan 9;66(Pt 2):i4. doi: 10.1107/S1600536810000358 (PMC2979930; doi:10.1107/S1600536810000358)
Supplement: Supplementary file 2 [file e-66-000i4-Isup2.rtv]

data_I

_pd_block_id
  2009-04-02T07:38|FINAL|min|

_audit_creation_method  "from EXP file using GSAS2CIF"
_audit_creation_date                   2009-04-02T07:38
_audit_author_name                     ?
_audit_update_record
; 2009-04-02T07:38  Initial CIF as created by GSAS2CIF
;

#=============================================================================
# this information describes the project, paper etc. for the CIF             #
# Acta Cryst. Section C papers and editorial correspondence is generated     #
# from the information in this section                                       #
#                                                                            #
#   (from)   CIF submission form for Rietveld refinements (Acta Cryst. C)    #
#                                                 Version 14 December 1998   #
#=============================================================================
# 1. SUBMISSION DETAILS

_publ_contact_author_name            ?   # Name of author for correspondence
_publ_contact_author_address             # Address of author for correspondence
; ?
;
_publ_contact_author_email           ?
_publ_contact_author_fax             ?
_publ_contact_author_phone           ?

_publ_contact_letter
; ?
;

_publ_requested_journal              ?
_publ_requested_coeditor_name        ?
_publ_requested_category             ?   # Acta C: one of CI/CM/CO/FI/FM/FO

#==============================================================================

# 2. PROCESSING SUMMARY (IUCr Office Use Only)

_journal_data_validation_number      ?

_journal_date_recd_electronic        ?
_journal_date_to_coeditor            ?
_journal_date_from_coeditor          ?
_journal_date_accepted               ?
_journal_date_printers_first         ?
_journal_date_printers_final         ?
_journal_date_proofs_out             ?
_journal_date_proofs_in              ?
_journal_coeditor_name               ?
_journal_coeditor_code               ?
_journal_coeditor_notes
; ?
;
_journal_techeditor_code             ?
_journal_techeditor_notes
; ?
;
_journal_coden_ASTM                  ?
_journal_name_full                   ?
_journal_year                        ?
_journal_volume                      ?
_journal_issue                       ?
_journal_page_first                  ?
_journal_page_last                   ?
_journal_paper_category              ?
_journal_suppl_publ_number           ?
_journal_suppl_publ_pages            ?

#==============================================================================

# 3. TITLE AND AUTHOR LIST

_publ_section_title
; ?
;
_publ_section_title_footnote
; ?
;

# The loop structure below should contain the names and addresses of all
# authors, in the required order of publication. Repeat as necessary.

loop_
 _publ_author_name
        _publ_author_footnote
 _publ_author_address
 ?                                   #<--'Last name, first name'
; ?
;
; ?
;

#==============================================================================

# 4. TEXT

_publ_section_synopsis
;  ?
;
_publ_section_abstract
; ?
;
_publ_section_comment
; ?
;
_publ_section_exptl_prep      # Details of the preparation of the sample(s)
                              # should be given here.
; ?
;
_publ_section_exptl_refinement
; ?
;
_publ_section_references
; ?
;
_publ_section_figure_captions
; ?
;
_publ_section_acknowledgements
; ?
;

#=============================================================================
# 5. OVERALL REFINEMENT & COMPUTING DETAILS

_refine_special_details
; ?
;
_pd_proc_ls_special_details
; ?
;

# The following items are used to identify the programs used.
_computing_molecular_graphics     ?
_computing_publication_material   ?

_refine_ls_weighting_scheme       ?
_refine_ls_weighting_details      ?
_refine_ls_hydrogen_treatment     ?
_refine_ls_extinction_method      ?
_refine_ls_extinction_coef        ?
_refine_ls_number_constraints     ?

_refine_ls_restrained_S_all       ?
_refine_ls_restrained_S_obs       ?

#==============================================================================
# 6. SAMPLE PREPARATION DATA

# (In the unusual case where multiple samples are used in a single
#  Rietveld study, this information should be moved into the phase
#  blocks)

# The following three fields describe the preparation of the material.
# The cooling rate is in K/min.  The pressure at which the sample was
# prepared is in kPa.  The temperature of preparation is in K.

_pd_prep_cool_rate                ?
_pd_prep_pressure                 ?
_pd_prep_temperature              ?

_pd_char_colour                   ?       # use ICDD colour descriptions
_refine_ls_shift/su_max                0.00
_refine_ls_shift/su_mean               0.00
_computing_structure_refinement        GSAS
_refine_ls_number_parameters           1
_refine_ls_goodness_of_fit_all         1.79
_refine_ls_number_restraints           0
_refine_ls_matrix_type                 full
#==============================================================================
# 7. CHEMICAL, STRUCTURAL AND CRYSTAL DATA

_pd_char_particle_morphology      ?

_chemical_name_systematic
; ?
;
_chemical_name_common             ?
_chemical_formula_moiety          ?
_chemical_formula_structural      ?
_chemical_formula_analytical      ?
_chemical_melting_point           ?
_chemical_compound_source         ?       # for minerals and
                                          # natural products
_symmetry_space_group_name_Hall   ?

_exptl_crystal_F_000               ?
_exptl_crystal_density_diffrn      ?
_exptl_crystal_density_meas        ?
_exptl_crystal_density_method      ?

_cell_measurement_temperature     ?

_cell_special_details
; ?
;

_geom_special_details             ?

# The following item identifies the program(s) used (if appropriate).
_computing_structure_solution     ?

#==============================================================================

# 8. Phase information from GSAS

_pd_phase_name                         (Ga,B)PO4
_cell_length_a                         4.73429(14)
_cell_length_b                         4.73429
_cell_length_c                         7.0896(4)
_cell_angle_alpha                      90.0
_cell_angle_beta                       90.0
_cell_angle_gamma                      90.0
_cell_volume                           158.903(6)
_symmetry_cell_setting                 tetragonal
_symmetry_space_group_name_H-M         P-4
loop_ _symmetry_equiv_pos_site_id _symmetry_equiv_pos_as_xyz
       1 +x,+y,+z 
       2 +y,-x,-z 
       3 -x,-y,+z 
       4 -y,+x,-z 

# ATOMIC COORDINATES AND DISPLACEMENT PARAMETERS


loop_
      _atom_site_type_symbol
      _atom_site_label
      _atom_site_fract_x
      _atom_site_fract_y
      _atom_site_fract_z
      _atom_site_occupancy
      _atom_site_thermal_displace_type
      _atom_site_U_iso_or_equiv
      _atom_site_symmetry_multiplicity
Ga
Ga1     0.5          0.5          0.0          0.70017    Uiso   0.03467       1
Ga
Ga2     0.0          0.0          0.5          0.71786    Uiso   0.04063       1
P 
P1      0.5          0.0          0.74561      1.0        Uiso   0.04468       2
O 
O1      0.72993      0.13257      0.63038      1.0        Uiso   0.04933       4
O 
O2      0.6286       0.77184      0.86693      1.0        Uiso   0.05107       4
B 
B1      0.5          0.5          0.0          0.29983    Uiso   0.03467       1
B 
B2      0.0          0.0          0.5          0.28214    Uiso   0.04063       1
 
# If you change Z, be sure to change all 3 of the following
_chemical_formula_sum                  "B0.29 Ga0.71 O4 P"
_chemical_formula_weight               147.55
_cell_formula_units_Z                  2

# MOLECULAR GEOMETRY

loop_
      _geom_bond_atom_site_label_1
      _geom_bond_atom_site_label_2
      _geom_bond_distance
      _geom_bond_site_symmetry_1
      _geom_bond_site_symmetry_2
      _geom_bond_publ_flag
  Ga1       P1              2.97593(8)  .      1_554  N
  Ga1       P1              2.97593(8)  .      1_564  N
  Ga1       P1              2.97593(8)  .      2_566  N
  Ga1       P1              2.97593(8)  .      2_666  N
  Ga1       O2              1.70792(5)  .      1_554  N
  Ga1       O2              1.70792(5)  .      2_566  N
  Ga1       O2              1.70792(5)  .      3_664  N
  Ga1       O2              1.70792(5)  .      4_656  N
  Ga2       P1              2.93860(8)  .      1_455  N
  Ga2       P1              2.93860(8)  .      1_555  N
  Ga2       P1              2.93860(8)  .      2_556  N
  Ga2       P1              2.93860(8)  .      2_566  N
  Ga2       O1              1.69799(5)  .      1_455  N
  Ga2       O1              1.69799(5)  .      2_566  N
  Ga2       O1              1.69799(5)  .      3_655  N
  Ga2       O1              1.69799(5)  .      4_546  N
  P1        Ga1             2.97593(8)  .      1_546  N
  P1        Ga1             2.97593(8)  .      1_556  N
  P1        Ga2             2.93860(8)  .      1_555  N
  P1        Ga2             2.93860(8)  .      1_655  N
  P1        O1              1.49871(4)  .      1_555  N
  P1        O1              1.49871(4)  .      3_655  N
  P1        O2              1.50907(4)  .      1_545  N
  P1        O2              1.50907(4)  .      3_665  N
  O1        Ga2             1.69799(5)  .      1_655  N
  O1        P1              1.49871(4)  .      1_555  N
  O1        B2              1.69799(5)  .      1_655  N
  O2        Ga1             1.70792(5)  .      1_556  N
  O2        P1              1.50907(4)  .      1_565  N
  O2        B1              1.70792(5)  .      1_556  N
  B1        O2              1.70792(5)  .      1_554  N
  B1        O2              1.70792(5)  .      2_566  N
  B1        O2              1.70792(5)  .      3_664  N
  B1        O2              1.70792(5)  .      4_656  N
  B2        O1              1.69799(5)  .      1_455  N
  B2        O1              1.69799(5)  .      2_566  N
  B2        O1              1.69799(5)  .      3_655  N
  B2        O1              1.69799(5)  .      4_546  N

loop_
      _geom_angle_atom_site_label_1
      _geom_angle_atom_site_label_2
      _geom_angle_atom_site_label_3
      _geom_angle
      _geom_angle_site_symmetry_1
      _geom_angle_site_symmetry_2
      _geom_angle_site_symmetry_3
      _geom_angle_publ_flag
  O2        Ga1       O2            107.7649(17)      1_554  .      2_566  N
  O2        Ga1       O2            112.9406(34)      1_554  .      3_664  N
  O2        Ga1       O2            107.7649(17)      1_554  .      4_656  N
  O2        Ga1       O2            107.7649(17)      2_566  .      3_664  N
  O2        Ga1       O2            112.9406(34)      2_566  .      4_656  N
  O2        Ga1       O2            107.7649(17)      3_664  .      4_656  N
  O1        Ga2       O1            107.2389(16)      1_455  .      2_566  N
  O1        Ga2       O1            114.0345(34)      1_455  .      3_655  N
  O1        Ga2       O1            107.2389(16)      1_455  .      4_546  N
  O1        Ga2       O1            107.2389(16)      2_566  .      3_655  N
  O1        Ga2       O1            114.0345(34)      2_566  .      4_546  N
  O1        Ga2       O1            107.2389(16)      3_655  .      4_546  N
  O1        P1        O1            113.9416(34)      1_555  .      3_655  N
  O1        P1        O2            108.5056(17)      1_555  .      1_545  N
  O1        P1        O2            107.6957(17)      1_555  .      3_665  N
  O1        P1        O2            107.6957(17)      3_655  .      1_545  N
  O1        P1        O2            108.5056(17)      3_655  .      3_665  N
  O2        P1        O2            110.5017(35)      1_545  .      3_665  N
  Ga2       O1        P1             133.5408(9)      1_655  .      1_555  N
  Ga2       O1        B2                     0.0      1_655  .      1_655  N
  P1        O1        B2             133.5408(9)      1_555  .      1_655  N
  Ga1       O2        P1            135.2671(10)      1_556  .      1_565  N
  Ga1       O2        B1                     0.0      1_556  .      1_556  N
  P1        O2        B1            135.2671(10)      1_565  .      1_556  N
  O2        B1        O2            107.7649(17)      1_554  .      2_566  N
  O2        B1        O2            112.9406(34)      1_554  .      3_664  N
  O2        B1        O2            107.7649(17)      1_554  .      4_656  N
  O2        B1        O2            107.7649(17)      2_566  .      3_664  N
  O2        B1        O2            112.9406(34)      2_566  .      4_656  N
  O2        B1        O2            107.7649(17)      3_664  .      4_656  N
  O1        B2        O1            107.2389(16)      1_455  .      2_566  N
  O1        B2        O1            114.0345(34)      1_455  .      3_655  N
  O1        B2        O1            107.2389(16)      1_455  .      4_546  N
  O1        B2        O1            107.2389(16)      2_566  .      3_655  N
  O1        B2        O1            114.0345(34)      2_566  .      4_546  N
  O1        B2        O1            107.2389(16)      3_655  .      4_546  N

# Powder diffraction data for histogram  1
#==============================================================================
# 9. INSTRUMENT CHARACTERIZATION

_exptl_special_details
; ?
;

# if regions of the data are excluded, the reason(s) are supplied here:
_pd_proc_info_excluded_regions
; ?
;

# The following item is used to identify the equipment used to record
# the powder pattern when the diffractogram was measured at a laboratory
# other than the authors' home institution, e.g. when neutron or synchrotron
# radiation is used.

_pd_instr_location
; ?
;
_pd_calibration_special_details           # description of the method used
                                          # to calibrate the instrument
; ?
;

_diffrn_ambient_temperature       ?
_diffrn_source                    ?
_diffrn_source_target             ?
_diffrn_source_type               ?
_diffrn_measurement_device_type   ?
_diffrn_detector                  ?
_diffrn_detector_type             ?       # make or model of detector

_pd_meas_scan_method              ?       # options are 'step', 'cont',
                                          # 'tof', 'fixed' or
                                          # 'disp' (= dispersive)
_pd_meas_special_details
;  ?
;

# The following two items identify the program(s) used (if appropriate).
_computing_data_collection        ?
_computing_data_reduction         ?

# Describe any processing performed on the data, prior to refinement.
# For example: a manual Lp correction or a precomputed absorption correction
_pd_proc_info_data_reduction      ?

# The following item is used for angular dispersive measurements only.

_diffrn_radiation_monochromator   ?

# The following items are used to define the size of the instrument.
# Not all distances are appropriate for all instrument types.

_pd_instr_dist_src/mono           ?
_pd_instr_dist_mono/spec          ?
_pd_instr_dist_src/spec           ?
_pd_instr_dist_spec/anal          ?
_pd_instr_dist_anal/detc          ?
_pd_instr_dist_spec/detc          ?

# 10. Specimen size and mounting information

# The next three fields give the specimen dimensions in mm.  The equatorial
# plane contains the incident and diffracted beam.

_pd_spec_size_axial               ?       # perpendicular to
                                          # equatorial plane

_pd_spec_size_equat               ?       # parallel to
                                          # scattering vector
                                          # in transmission

_pd_spec_size_thick               ?       # parallel to
                                          # scattering vector
                                          # in reflection

_pd_spec_mounting                         # This field should be
                                          # used to give details of the
                                          # container.
; ?
;

_pd_spec_mount_mode               ?       # options are 'reflection'
                                          # or 'transmission'

_pd_spec_shape                    ?       # options are 'cylinder'
                                          # 'flat_sheet' or 'irregular'


loop_ _atom_type_symbol
      _atom_type_number_in_cell
      _atom_type_scat_dispersion_real
      _atom_type_scat_dispersion_imag
      _atom_type_scat_Cromer_Mann_a1
      _atom_type_scat_Cromer_Mann_a2
      _atom_type_scat_Cromer_Mann_a3
      _atom_type_scat_Cromer_Mann_a4
      _atom_type_scat_Cromer_Mann_b1
      _atom_type_scat_Cromer_Mann_b2
      _atom_type_scat_Cromer_Mann_b3
      _atom_type_scat_Cromer_Mann_b4
      _atom_type_scat_Cromer_Mann_c
      _atom_type_scat_source
  Ga         1.418    0.000    0.000
 15.2354 3.06690 6.70060 0.24120 4.35910 10.7805 2.96230 61.4135 1.71890 
  International_Tables_Vol_C
  P          2.0    0.000    0.000
 6.43450 1.90670 4.17910 27.1570 1.78000 0.52600 1.49080 68.1645 1.11490 
  International_Tables_Vol_C
  O          8.0    0.000    0.000
 3.04850 13.2771 2.28680 5.70110 1.54630 0.32390 0.86700 32.9089 0.25080 
  International_Tables_Vol_C
  B          0.582    0.000    0.000
 2.05450 23.2185 1.33260 1.02100 1.09790 60.3498 0.70680 0.14030 -0.1932 
  International_Tables_Vol_C
_diffrn_radiation_probe                x-ray
_diffrn_radiation_polarisn_ratio       ?

loop_
      _diffrn_radiation_wavelength
      _diffrn_radiation_wavelength_wt
      _diffrn_radiation_type
      _diffrn_radiation_wavelength_id
                      1.540500      1.000   K\a~1~  1
                      1.544300      0.500   K\a~2~  2
_pd_proc_ls_prof_R_factor              0.0756
_pd_proc_ls_prof_wR_factor             0.1292
_pd_proc_ls_prof_wR_expected           0.0722
_refine_ls_R_Fsqd_factor               0.07586

_pd_proc_ls_background_function
;   GSAS Background function number 2 with  9 terms.
 Cosine Fourier series
      1:    935.903     2:   -1634.98     3:    1422.47     4:   -1094.93    
      5:    681.394     6:   -358.046     7:    116.953     8:   -17.2104    
      9:   -22.9558    
;

_exptl_absorpt_process_details
;   GSAS Absorption/surface roughness correction: function number 0
 No correction is applied.
;
_exptl_absorpt_correction_T_min        1.00000
_exptl_absorpt_correction_T_max        1.00000
# Extinction correction
_gsas_exptl_extinct_corr_T_min         1.00000
_gsas_exptl_extinct_corr_T_max         1.00000

_pd_proc_ls_profile_function
;
 CW Profile function number 4 with  17 terms
 Pseudovoigt profile coefficients as parameterized in
 P. Thompson, D.E. Cox & J.B. Hastings (1987). J. Appl. Cryst.,20,79-83.
 Asymmetry correction of L.W. Finger, D.E. Cox & A. P. Jephcoat (1994).
 J. Appl. Cryst.,27,892-900.
 Microstrain broadening by P.W. Stephens,  (1999). J. Appl. Cryst.,32,281-289.
 #1(GU)   =  790.774 #2(GV)   =  620.115 #3(GW)   =  -94.558
 #4(GP)   =    4.523 #5(LX)   =    8.580 #6(ptec) =     5.67
 #7(trns) =    -9.64 #8(shft) =   1.3252 #9(sfec) =     0.00
 #10(S/L) =   0.0150 #11(H/L) =   0.0053 #12(eta) =   0.0000
 #13(S400 ) =  0.0E+00 #14(S004 ) =  3.0E-01 #15(S220 ) =  6.2E-01
 #16(S202 ) = -5.1E-01 #17(S310 ) =  0.0E+00
 Peak tails are ignored  where the intensity is below 0.0100 times the peak
   Aniso. broadening axis   0.0   0.0   1.0
;
_pd_proc_ls_peak_cutoff 0.01000
_pd_proc_info_datetime                 2009-04-02T07:38:58
_pd_calc_method                        "Rietveld Refinement"

#---- raw/calc data loop -----
_pd_meas_2theta_range_min              15.0
_pd_meas_2theta_range_max              99.99
_pd_meas_2theta_range_inc              0.01
_pd_proc_2theta_range_min              15.02594
_pd_proc_2theta_range_max              100.01594
_pd_proc_2theta_range_inc              0.01

loop_
      _pd_meas_counts_total
      _pd_proc_ls_weight
      _pd_proc_intensity_bkg_calc
      _pd_calc_intensity_total
  89.0       0.01124     78.25644    78.25644
  84.0       0.01190     78.30288    78.30288
  79.0       0.01266     78.34930    78.34930
  78.0       0.01282     78.39566    78.39566
  77.0       0.01299     78.44190    78.44190
  78.0       0.01282     78.48831    78.48831
  79.0       0.01266     78.53460    78.53460
  81.0       0.01235     78.58096    78.58096
  81.0       0.01235     78.62716    78.62716
  83.0       0.01205     78.67355    78.67355
  82.0       0.01220     78.71983    78.71983
  80.0       0.01250     78.76592    78.76592
  80.0       0.01250     78.81236    78.81236
  80.0       0.01250     78.85862    78.85862
  81.0       0.01235     78.90469    78.90469
  87.0       0.01149     78.95090    78.95090
  88.0       0.01136     78.99707    78.99707
  88.0       0.01136     79.04332    79.04332
  88.0       0.01136     79.08938    79.08938
  91.0       0.01099     79.13549    79.13549
  91.0       0.01099     79.18165    79.18165
  91.0       0.01099     79.22784    79.22784
  90.0       0.01111     79.27381    79.27381
  88.0       0.01136     79.31992    79.31992
  87.0       0.01149     79.36600    79.36600
  87.0       0.01149     79.41217    79.41217
  88.0       0.01136     79.45795    79.45795
  87.0       0.01149     79.50404    79.50404
  84.0       0.01190     79.55005    79.55005
  87.0       0.01149     79.59601    79.59601
  86.0       0.01163     79.64202    79.64202
  86.0       0.01163     79.68799    79.68799
  89.0       0.01124     79.73379    79.73379
  91.0       0.01099     79.77979    79.77979
  91.0       0.01099     79.82557    79.82557
  95.0       0.01053     79.87147    79.87147
  98.0       0.01020     79.91737    79.91737
  96.0       0.01042     79.96330    79.96330
  94.0       0.01064     80.00909    80.00909
  93.0       0.01075     80.05492    80.05492
  89.0       0.01124     80.10071    80.10071
  89.0       0.01124     80.14648    80.14648
  90.0       0.01111     80.19221    80.19221
  87.0       0.01149     80.23802    80.23802
  87.0       0.01149     80.28368    80.28368
  87.0       0.01149     80.32932    80.32932
  84.0       0.01190     80.37523    80.37523
  86.0       0.01163     80.42075    80.42075
  84.0       0.01190     80.46642    80.46642
  84.0       0.01190     80.51199    80.51199
  84.0       0.01190     80.55778    80.55778
  86.0       0.01163     80.60336    80.60336
  89.0       0.01124     80.64891    80.64891
  90.0       0.01111     80.69446    80.69446
  91.0       0.01099     80.74007    80.74007
  89.0       0.01124     80.78567    80.78567
  86.0       0.01163     80.83119    80.83119
  88.0       0.01136     80.87649    80.87649
  83.0       0.01205     80.92217    80.92217
  81.0       0.01235     80.96751    80.96751
  80.0       0.01250     81.01311    81.01311
  82.0       0.01220     81.05834    81.05834
  87.0       0.01149     81.10387    81.10387
  89.0       0.01124     81.14922    81.14922
  89.0       0.01124     81.19461    81.19461
  90.0       0.01111     81.24001    81.24001
  88.0       0.01136     81.28543    81.28543
  87.0       0.01149     81.33074    81.33074
  82.0       0.01220     81.37601    81.37601
  84.0       0.01190     81.42126    81.42126
  86.0       0.01163     81.46663    81.46663
  89.0       0.01124     81.51180    81.51180
  90.0       0.01111     81.55699    81.55699
  91.0       0.01099     81.60225    81.60225
  93.0       0.01075     81.64741    81.64741
  89.0       0.01124     81.69263    81.69263
  83.0       0.01205     81.73773    81.73773
  78.0       0.01282     81.78293    81.78293
  74.0       0.01351     81.82806    81.82806
  79.0       0.01266     81.87319    81.87319
  81.0       0.01235     81.91827    81.91827
  86.0       0.01163     81.96320    81.96320
  88.0       0.01136     82.00829    82.00829
  93.0       0.01075     82.05335    82.05335
  94.0       0.01064     82.09834    82.09834
  90.0       0.01111     82.14332    82.14332
  88.0       0.01136     82.18826    82.18826
  87.0       0.01149     82.23327    82.23327
  87.0       0.01149     82.27817    82.27817
  91.0       0.01099     82.32301    82.32301
  95.0       0.01053     82.36795    82.36795
  95.0       0.01053     82.41283    82.41283
  94.0       0.01064     82.45779    82.45779
  95.0       0.01053     82.50253    82.50253
  90.0       0.01111     82.54736    82.54736
  86.0       0.01163     82.59200    82.59200
  83.0       0.01205     82.63688    82.63688
  83.0       0.01205     82.68159    82.68159
  82.0       0.01220     82.72644    82.72644
  87.0       0.01149     82.77112    82.77112
  88.0       0.01136     82.81574    82.81574
  88.0       0.01136     82.86038    82.86038
  89.0       0.01124     82.90518    82.90518
  91.0       0.01099     82.94967    82.94967
  89.0       0.01124     82.99421    82.99421
  88.0       0.01136     83.03901    83.03901
  87.0       0.01149     83.08344    83.08344
  88.0       0.01136     83.12803    83.12803
  90.0       0.01111     83.17260    83.17260
  94.0       0.01064     83.21699    83.21699
  95.0       0.01053     83.26154    83.26154
  96.0       0.01042     83.30598    83.30598
  98.0       0.01020     83.35048    83.35048
  95.0       0.01053     83.39487    83.39487
  88.0       0.01136     83.43927    83.43927
  84.0       0.01190     83.48368    83.48368
  80.0       0.01250     83.52808    83.52808
  79.0       0.01266     83.57235    83.57235
  81.0       0.01235     83.61665    83.61665
  81.0       0.01235     83.66100    83.66100
  82.0       0.01220     83.70517    83.70517
  88.0       0.01136     83.74944    83.74944
  91.0       0.01099     83.79371    83.79371
  89.0       0.01124     83.83772    83.83772
  88.0       0.01136     83.88206    83.88206
  89.0       0.01124     83.92622    83.92622
  87.0       0.01149     83.97042    83.97042
  84.0       0.01190     84.01456    84.01456
  83.0       0.01205     84.05872    84.05872
  84.0       0.01190     84.10276    84.10276
  86.0       0.01163     84.14673    84.14673
  88.0       0.01136     84.19074    84.19074
  88.0       0.01136     84.23484    84.23484
  84.0       0.01190     84.27877    84.27877
  82.0       0.01220     84.32275    84.32275
  83.0       0.01205     84.36675    84.36675
  83.0       0.01205     84.41051    84.41051
  86.0       0.01163     84.45444    84.45444
  88.0       0.01136     84.49839    84.49839
  88.0       0.01136     84.54230    84.54230
  89.0       0.01124     84.58614    84.58614
  90.0       0.01111     84.62990    84.62990
  91.0       0.01099     84.67369    84.67369
  87.0       0.01149     84.71751    84.71751
  86.0       0.01163     84.76126    84.76126
  87.0       0.01149     84.80494    84.80494
  89.0       0.01124     84.84858    84.84858
  91.0       0.01099     84.89226    84.89226
  88.0       0.01136     84.93597    84.93597
  86.0       0.01163     84.97963    84.97963
  84.0       0.01190     85.02322    85.02322
  84.0       0.01190     85.06677    85.06677
  82.0       0.01220     85.11047    85.11047
  80.0       0.01250     85.15381    85.15381
  83.0       0.01205     85.19743    85.19743
  81.0       0.01235     85.24089    85.24089
  83.0       0.01205     85.28433    85.28433
  84.0       0.01190     85.32773    85.32773
  84.0       0.01190     85.37121    85.37121
  86.0       0.01163     85.41452    85.41452
  84.0       0.01190     85.45803    85.45803
  83.0       0.01205     85.50130    85.50130
  81.0       0.01235     85.54466    85.54466
  83.0       0.01205     85.58797    85.58797
  84.0       0.01190     85.63122    85.63122
  86.0       0.01163     85.67448    85.67448
  91.0       0.01099     85.71775    85.71775
  91.0       0.01099     85.76093    85.76093
  96.0       0.01042     85.80415    85.80415
  96.0       0.01042     85.84722    85.84722
  95.0       0.01053     85.89035    85.89035
  93.0       0.01075     85.93356    85.93356
  94.0       0.01064     85.97658    85.97658
  90.0       0.01111     86.01965    86.01965
  86.0       0.01163     86.06269    86.06269
  83.0       0.01205     86.10568    86.10568
  84.0       0.01190     86.14868    86.14868
  81.0       0.01235     86.19165    86.19165
  81.0       0.01235     86.23466    86.23466
  81.0       0.01235     86.27750    86.27750
  82.0       0.01220     86.32036    86.32036
  83.0       0.01205     86.36334    86.36334
  88.0       0.01136     86.40621    86.40621
  89.0       0.01124     86.44887    86.44887
  93.0       0.01075     86.49171    86.49171
  90.0       0.01111     86.53449    86.53449
  94.0       0.01064     86.57728    86.57728
  91.0       0.01099     86.61990    86.61990
  90.0       0.01111     86.66257    86.66257
  90.0       0.01111     86.70523    86.70523
  89.0       0.01124     86.74799    86.74799
  87.0       0.01149     86.79053    86.79053
  87.0       0.01149     86.83311    86.83311
  89.0       0.01124     86.87578    86.87578
  89.0       0.01124     86.91833    86.91833
  84.0       0.01190     86.96072    86.96072
  83.0       0.01205     87.00327    87.00327
  82.0       0.01220     87.04569    87.04569
  83.0       0.01205     87.08813    87.08813
  83.0       0.01205     87.13070    87.13070
  88.0       0.01136     87.17298    87.17298
  88.0       0.01136     87.21534    87.21534
  90.0       0.01111     87.25768    87.25768
  91.0       0.01099     87.29989    87.29989
  90.0       0.01111     87.34216    87.34216
  88.0       0.01136     87.38445    87.38445
  84.0       0.01190     87.42663    87.42663
  83.0       0.01205     87.46884    87.46884
  81.0       0.01235     87.51113    87.51113
  81.0       0.01235     87.55313    87.55313
  83.0       0.01205     87.59538    87.59538
  84.0       0.01190     87.63745    87.63745
  86.0       0.01163     87.67950    87.67950
  90.0       0.01111     87.72153    87.72153
  91.0       0.01099     87.76353    87.76353
  91.0       0.01099     87.80556    87.80556
  90.0       0.01111     87.84768    87.84768
  87.0       0.01149     87.88956    87.88956
  86.0       0.01163     87.93139    87.93139
  86.0       0.01163     87.97324    87.97324
  86.0       0.01163     88.01517    88.01517
  83.0       0.01205     88.05704    88.05704
  82.0       0.01220     88.09874    88.09874
  83.0       0.01205     88.14050    88.14050
  86.0       0.01163     88.18233    88.18233
  87.0       0.01149     88.22404    88.22404
  84.0       0.01190     88.26576    88.26576
  86.0       0.01163     88.30743    88.30743
  91.0       0.01099     88.34907    88.34907
  95.0       0.01053     88.39064    88.39064
  99.0       0.01010     88.43228    88.43228
  98.0       0.01020     88.47392    88.47392
  96.0       0.01042     88.51530    88.51530
  95.0       0.01053     88.55692    88.55692
  93.0       0.01075     88.59834    88.59834
  89.0       0.01124     88.63982    88.63982
  89.0       0.01124     88.68115    88.68115
  87.0       0.01149     88.72263    88.72263
  87.0       0.01149     88.76393    88.76393
  86.0       0.01163     88.80526    88.80526
  89.0       0.01124     88.84666    88.84666
  91.0       0.01099     88.88802    88.88802
  89.0       0.01124     88.92919    88.92919
  93.0       0.01075     88.97041    88.97041
  90.0       0.01111     89.01159    89.01159
  86.0       0.01163     89.05279    89.05279
  86.0       0.01163     89.09396    89.09396
  82.0       0.01220     89.13506    89.13506
  79.0       0.01266     89.17617    89.17617
  77.0       0.01299     89.21717    89.21717
  81.0       0.01235     89.25826    89.25826
  78.0       0.01282     89.29919    89.29919
  80.0       0.01250     89.34028    89.34028
  86.0       0.01163     89.38125    89.38125
  88.0       0.01136     89.42218    89.42218
  87.0       0.01149     89.46301    89.46301
  89.0       0.01124     89.50392    89.50392
  89.0       0.01124     89.54462    89.54462
  87.0       0.01149     89.58551    89.58551
  87.0       0.01149     89.62619    89.62619
  89.0       0.01124     89.66695    89.66695
  86.0       0.01163     89.70782    89.70782
  86.0       0.01163     89.74837    89.74837
  87.0       0.01149     89.78918    89.78918
  90.0       0.01111     89.82971    89.82971
  90.0       0.01111     89.87035    89.87035
  90.0       0.01111     89.91092    89.91092
  94.0       0.01064     89.95139    89.95139
  93.0       0.01075     89.99200    89.99200
  98.0       0.01020     90.03257    90.03257
  96.0       0.01042     90.07298    90.07298
  96.0       0.01042     90.11339    90.11339
  93.0       0.01075     90.15370    90.15370
  91.0       0.01099     90.19403    90.19403
  90.0       0.01111     90.23438    90.23438
  89.0       0.01124     90.27476    90.27476
  90.0       0.01111     90.31500    90.31500
  95.0       0.01053     90.35530    90.35530
  95.0       0.01053     90.39548    90.39548
  96.0       0.01042     90.43568    90.43568
  93.0       0.01075     90.47580    90.47580
  91.0       0.01099     90.51594    90.51594
  91.0       0.01099     90.55614    90.55614
  88.0       0.01136     90.59610    90.59610
  87.0       0.01149     90.63624    90.63624
  87.0       0.01149     90.67622    90.67622
  87.0       0.01149     90.71618    90.71618
  88.0       0.01136     90.75605    90.75605
  90.0       0.01111     90.79610    90.79610
  89.0       0.01124     90.83592    90.83592
  87.0       0.01149     90.87577    90.87577
  84.0       0.01190     90.91563    90.91563
  86.0       0.01163     90.95547    90.95547
  82.0       0.01220     90.99515    90.99515
  83.0       0.01205     91.03501    91.03501
  81.0       0.01235     91.07465    91.07465
  81.0       0.01235     91.11437    91.11437
  81.0       0.01235     91.15398    91.15398
  87.0       0.01149     91.19366    91.19366
  86.0       0.01163     91.23323    91.23323
  84.0       0.01190     91.27279    91.27364
  86.0       0.01163     91.31242    91.31329
  89.0       0.01124     91.35182    91.35272
  88.0       0.01136     91.39127    91.39220
  88.0       0.01136     91.43072    91.43209
  90.0       0.01111     91.47016    91.47157
  90.0       0.01111     91.50946    91.51092
  94.0       0.01064     91.54886    91.55035
  98.0       0.01020     91.58814    91.58969
  96.0       0.01042     91.62746    91.62906
  95.0       0.01053     91.66665    91.66830
  93.0       0.01075     91.70595    91.70765
  90.0       0.01111     91.74512    91.74687
  89.0       0.01124     91.78429    91.78610
  90.0       0.01111     91.82334    91.82522
  91.0       0.01099     91.86252    91.86446
  93.0       0.01075     91.90152    91.90353
  95.0       0.01053     91.94061    91.94270
  93.0       0.01075     91.97954    91.98170
  90.0       0.01111     92.01843    92.02068
  86.0       0.01163     92.05747    92.05980
  84.0       0.01190     92.09628    92.09869
  84.0       0.01190     92.13528    92.13779
  89.0       0.01124     92.17409    92.17670
  93.0       0.01075     92.21294    92.21566
  93.0       0.01075     92.25165    92.25447
  94.0       0.01064     92.29037    92.29331
  94.0       0.01064     92.32924    92.33231
  91.0       0.01099     92.36781    92.37103
  89.0       0.01124     92.40654    92.40990
  84.0       0.01190     92.44514    92.44865
  84.0       0.01190     92.48361    92.48729
  86.0       0.01163     92.52216    92.52601
  89.0       0.01124     92.56071    92.56476
  90.0       0.01111     92.59908    92.60333
  89.0       0.01124     92.63772    92.64220
  91.0       0.01099     92.67611    92.68082
  93.0       0.01075     92.71452    92.71950
  93.0       0.01075     92.75281    92.75807
  91.0       0.01099     92.79119    92.79677
  87.0       0.01149     92.82934    92.83526
  87.0       0.01149     92.86776    92.87406
  84.0       0.01190     92.90601    92.91275
  83.0       0.01205     92.94406    92.95129
  82.0       0.01220     92.98231    92.99009
  78.0       0.01282     93.02039    93.02883
  78.0       0.01282     93.05855    93.06776
  80.0       0.01250     93.09661    93.10673
  83.0       0.01205     93.13457    93.14577
  84.0       0.01190     93.17259    93.18510
  86.0       0.01163     93.21060    93.22469
  86.0       0.01163     93.24858    93.26459
  87.0       0.01149     93.28644    93.30477
  86.0       0.01163     93.32433    93.34545
  84.0       0.01190     93.36216    93.38662
  82.0       0.01220     93.39995    93.42839
  82.0       0.01220     93.43773    93.47086
  87.0       0.01149     93.47550    93.51408
  87.0       0.01149     93.51319    93.55807
  87.0       0.01149     93.55079    93.60281
  83.0       0.01205     93.58845    93.64848
  82.0       0.01220     93.62608    93.69496
  84.0       0.01190     93.66362    93.74210
  82.0       0.01220     93.70123    93.78993
  83.0       0.01205     93.73867    93.83804
  82.0       0.01220     93.77621    93.88640
  82.0       0.01220     93.81358    93.93442
  87.0       0.01149     93.85091    93.98183
  87.0       0.01149     93.88834    94.02827
  91.0       0.01099     93.92570    94.07311
  90.0       0.01111     93.96294    94.11586
  89.0       0.01124     94.00027    94.15643
  84.0       0.01190     94.03748    94.19440
  80.0       0.01250     94.07464    94.22988
  79.0       0.01266     94.11195    94.26320
  77.0       0.01299     94.14897    94.29419
  77.0       0.01299     94.18603    94.32352
  80.0       0.01250     94.22319    94.35162
  80.0       0.01250     94.26017    94.37864
  82.0       0.01220     94.29717    94.40518
  81.0       0.01235     94.33416    94.43157
  75.0       0.01333     94.37115    94.45815
  74.0       0.01351     94.40792    94.48495
  75.0       0.01333     94.44481    94.51248
  80.0       0.01250     94.48161    94.54066
  86.0       0.01163     94.51837    94.56962
  90.0       0.01111     94.55516    94.59944
  94.0       0.01064     94.59184    94.62999
  96.0       0.01042     94.62854    94.66135
  98.0       0.01020     94.66521    94.69345
  96.0       0.01042     94.70197    94.72631
  91.0       0.01099     94.73837    94.75942
  89.0       0.01124     94.77495    94.79325
  87.0       0.01149     94.81146    94.82747
  86.0       0.01163     94.84789    94.86199
  82.0       0.01220     94.88436    94.89689
  81.0       0.01235     94.92077    94.93198
  79.0       0.01266     94.95712    94.96724
  81.0       0.01235     94.99353    95.00274
  80.0       0.01250     95.02983    95.03827
  80.0       0.01250     95.06612    95.07391
  80.0       0.01250     95.10226    95.10947
  79.0       0.01266     95.13850    95.14522
  80.0       0.01250     95.17474    95.18103
  79.0       0.01266     95.21082    95.21671
  77.0       0.01299     95.24698    95.25253
  79.0       0.01266     95.28296    95.28820
  77.0       0.01299     95.31903    95.32399
  79.0       0.01266     95.35499    95.35968
  81.0       0.01235     95.39092    95.39538
  84.0       0.01190     95.42693    95.43116
  86.0       0.01163     95.46265    95.46668
  84.0       0.01190     95.49852    95.50236
  83.0       0.01205     95.53445    95.53811
  82.0       0.01220     95.57016    95.57365
  83.0       0.01205     95.60598    95.60932
  83.0       0.01205     95.64170    95.64490
  82.0       0.01220     95.67737    95.68043
  84.0       0.01190     95.71295    95.71588
  88.0       0.01136     95.74855    95.75137
  89.0       0.01124     95.78412    95.78682
  91.0       0.01099     95.81968    95.82228
  87.0       0.01149     95.85502    95.85751
  86.0       0.01163     95.89058    95.89298
  83.0       0.01205     95.92593    95.92824
  86.0       0.01163     95.96145    95.96368
  86.0       0.01163     95.99670    95.99885
  87.0       0.01149     96.03201    96.03408
  87.0       0.01149     96.06737    96.06937
  86.0       0.01163     96.10249    96.10443
  86.0       0.01163     96.13777    96.13964
  82.0       0.01220     96.17301    96.17482
  81.0       0.01235     96.20798    96.20973
  80.0       0.01250     96.24316    96.24486
  78.0       0.01282     96.27819    96.27983
  82.0       0.01220     96.31322    96.31480
  83.0       0.01205     96.34822    96.34976
  86.0       0.01163     96.38316    96.38467
  84.0       0.01190     96.41812    96.41957
  81.0       0.01235     96.45296    96.45438
  81.0       0.01235     96.48785    96.48922
  80.0       0.01250     96.52271    96.52319
  82.0       0.01220     96.55738    96.55785
  81.0       0.01235     96.59212    96.59258
  83.0       0.01205     96.62685    96.62729
  89.0       0.01124     96.66141    96.66183
  87.0       0.01149     96.69605    96.69605
  83.0       0.01205     96.73061    96.73061
  83.0       0.01205     96.76522    96.76522
  81.0       0.01235     96.79982    96.79982
  83.0       0.01205     96.83429    96.83429
  83.0       0.01205     96.86864    96.86864
  83.0       0.01205     96.90308    96.90308
  84.0       0.01190     96.93752    96.93752
  87.0       0.01149     96.97183    96.97183
  88.0       0.01136     97.00604    97.00604
  86.0       0.01163     97.04027    97.04027
  87.0       0.01149     97.07444    97.07444
  88.0       0.01136     97.10865    97.10865
  87.0       0.01149     97.14282    97.14282
  89.0       0.01124     97.17699    97.17699
  86.0       0.01163     97.21097    97.21097
  79.0       0.01266     97.24505    97.24505
  80.0       0.01250     97.27892    97.27892
  80.0       0.01250     97.31287    97.31287
  78.0       0.01282     97.34695    97.34695
  78.0       0.01282     97.38078    97.38078
  79.0       0.01266     97.41456    97.41456
  79.0       0.01266     97.44841    97.44841
  79.0       0.01266     97.48223    97.48223
  80.0       0.01250     97.51589    97.51589
  80.0       0.01250     97.54961    97.54961
  80.0       0.01250     97.58319    97.58319
  84.0       0.01190     97.61693    97.61693
  84.0       0.01190     97.65043    97.65043
  83.0       0.01205     97.68401    97.68401
  84.0       0.01190     97.71748    97.71748
  86.0       0.01163     97.75104    97.75104
  84.0       0.01190     97.78442    97.78442
  83.0       0.01205     97.81789    97.81789
  84.0       0.01190     97.85118    97.85118
  84.0       0.01190     97.88454    97.88454
  84.0       0.01190     97.91776    97.91776
  81.0       0.01235     97.95100    97.95100
  80.0       0.01250     97.98415    97.98415
  81.0       0.01235     98.01738    98.01738
  82.0       0.01220     98.05051    98.05051
  87.0       0.01149     98.08356    98.08356
  89.0       0.01124     98.11654    98.11654
  90.0       0.01111     98.14962    98.14962
  91.0       0.01099     98.18263    98.18263
  89.0       0.01124     98.21558    98.21558
  87.0       0.01149     98.24841    98.24841
  83.0       0.01205     98.28127    98.28127
  79.0       0.01266     98.31419    98.31419
  75.0       0.01333     98.34692    98.34692
  77.0       0.01299     98.37974    98.37974
  79.0       0.01266     98.41243    98.41243
  81.0       0.01235     98.44501    98.44501
  82.0       0.01220     98.47779    98.47779
  87.0       0.01149     98.51028    98.51028
  90.0       0.01111     98.54288    98.54288
  93.0       0.01075     98.57531    98.57531
  91.0       0.01099     98.60789    98.60789
  90.0       0.01111     98.64027    98.64027
  89.0       0.01124     98.67263    98.67263
  90.0       0.01111     98.70499    98.70499
  89.0       0.01124     98.73735    98.73735
  91.0       0.01099     98.76958    98.76958
  94.0       0.01064     98.80180    98.80180
  98.0       0.01020     98.83411    98.83411
  95.0       0.01053     98.86620    98.86620
  93.0       0.01075     98.89841    98.89841
  90.0       0.01111     98.93044    98.93044
  93.0       0.01075     98.96255    98.96255
  91.0       0.01099     98.99448    98.99448
  93.0       0.01075     99.02647    99.02647
  94.0       0.01064     99.05848    99.05848
  99.0       0.01010     99.09034    99.09034
  100.0      0.01000     99.12210    99.12210
  101.0      0.00990     99.15389    99.15389
  99.0       0.01010     99.18571    99.18571
  99.0       0.01010     99.21749    99.21749
  96.0       0.01042     99.24912    99.24912
  98.0       0.01020     99.28079    99.28079
  101.0      0.00990     99.31242    99.31242
  109.0      0.00917     99.34402    99.34402
  113.0      0.00885     99.37557    99.37557
  121.0      0.00826     99.40710    99.40710
  128.0      0.00781     99.43852    99.43852
  132.0      0.00758     99.46998    99.46998
  134.0      0.00746     99.50134    99.50134
  135.0      0.00741     99.53258    99.53258
  131.0      0.00763     99.56395    99.56395
  125.0      0.00800     99.59525    99.59525
  122.0      0.00820     99.62640    99.62640
  120.0      0.00833     99.65770    99.65770
  117.0      0.00855     99.68875    99.68875
  121.0      0.00826     99.71989    99.71989
  124.0      0.00806     99.75100    99.75100
  129.0      0.00775     99.78204    99.78204
  134.0      0.00746     99.81297    99.81297
  134.0      0.00746     99.84393    99.84393
  131.0      0.00763     99.87488    99.87488
  127.0      0.00787     99.90565    99.90565
  120.0      0.00833     99.93653    99.93653
  113.0      0.00885     99.96732    99.96732
  108.0      0.00926     99.99802    99.99802
  103.0      0.00971     100.02875   100.02875
  99.0       0.01010     100.05943   100.05943
  99.0       0.01010     100.09011   100.09011
  100.0      0.01000     100.12067   100.12067
  98.0       0.01020     100.15118   100.15118
  98.0       0.01020     100.18172   100.18172
  101.0      0.00990     100.21224   100.21224
  103.0      0.00971     100.24269   100.24269
  103.0      0.00971     100.27309   100.27309
  104.0      0.00962     100.30333   100.30333
  103.0      0.00971     100.33358   100.33358
  100.0      0.01000     100.36389   100.36389
  100.0      0.01000     100.39416   100.39416
  98.0       0.01020     100.42442   100.42442
  93.0       0.01075     100.45456   100.45456
  95.0       0.01053     100.48460   100.48460
  96.0       0.01042     100.51466   100.51466
  96.0       0.01042     100.54469   100.54469
  98.0       0.01020     100.57469   100.57469
  99.0       0.01010     100.60461   100.60461
  99.0       0.01010     100.63455   100.63455
  99.0       0.01010     100.66438   100.66438
  98.0       0.01020     100.69428   100.69428
  94.0       0.01064     100.72401   100.72401
  93.0       0.01075     100.75374   100.75374
  95.0       0.01053     100.78350   100.78350
  98.0       0.01020     100.81314   100.81314
  98.0       0.01020     100.84280   100.84280
  98.0       0.01020     100.87234   100.87234
  98.0       0.01020     100.90187   100.90187
  101.0      0.00990     100.93139   100.93139
  101.0      0.00990     100.96080   100.96080
  99.0       0.01010     100.99022   100.99022
  94.0       0.01064     101.01962   101.01962
  91.0       0.01099     101.04897   101.04897
  94.0       0.01064     101.07826   101.07826
  98.0       0.01020     101.10750   101.10750
  98.0       0.01020     101.13674   101.13674
  99.0       0.01010     101.16590   101.16590
  101.0      0.00990     101.19498   101.19498
  104.0      0.00962     101.22403   101.22403
  103.0      0.00971     101.25311   101.25311
  100.0      0.01000     101.28220   101.28220
  101.0      0.00990     101.31121   101.31121
  100.0      0.01000     101.34011   101.34011
  101.0      0.00990     101.36901   101.36901
  103.0      0.00971     101.39783   101.39783
  104.0      0.00962     101.42660   101.42660
  101.0      0.00990     101.45534   101.45534
  101.0      0.00990     101.48405   101.48405
  100.0      0.01000     101.51281   101.51281
  101.0      0.00990     101.54137   101.54137
  100.0      0.01000     101.57001   101.57001
  103.0      0.00971     101.59856   101.59856
  101.0      0.00990     101.62711   101.62711
  99.0       0.01010     101.65558   101.65558
  101.0      0.00990     101.68398   101.68398
  100.0      0.01000     101.71239   101.71239
  99.0       0.01010     101.74067   101.74067
  100.0      0.01000     101.76910   101.76910
  101.0      0.00990     101.79729   101.79729
  104.0      0.00962     101.82552   101.82552
  106.0      0.00943     101.85376   101.85376
  112.0      0.00893     101.88186   101.88186
  114.0      0.00877     101.90994   101.90994
  114.0      0.00877     101.93803   101.93803
  114.0      0.00877     101.96607   101.96607
  108.0      0.00926     101.99409   101.99409
  108.0      0.00926     102.02200   102.02200
  106.0      0.00943     102.04992   102.04992
  105.0      0.00952     102.07773   102.07773
  104.0      0.00962     102.10552   102.10552
  106.0      0.00943     102.13330   102.13330
  116.0      0.00862     102.16098   102.16098
  121.0      0.00826     102.18869   102.18869
  120.0      0.00833     102.21624   102.21624
  120.0      0.00833     102.24395   102.24395
  122.0      0.00820     102.27152   102.27152
  127.0      0.00787     102.29904   102.29904
  127.0      0.00787     102.32648   102.32648
  125.0      0.00800     102.35404   102.35404
  128.0      0.00781     102.38138   102.38138
  129.0      0.00775     102.40870   102.40870
  132.0      0.00758     102.43597   102.43597
  132.0      0.00758     102.46324   102.46324
  127.0      0.00787     102.49040   102.49040
  128.0      0.00781     102.51766   102.51766
  128.0      0.00781     102.54480   102.54480
  128.0      0.00781     102.57187   102.57187
  131.0      0.00763     102.59894   102.59894
  134.0      0.00746     102.62595   102.62595
  140.0      0.00714     102.65292   102.65292
  143.0      0.00699     102.67981   102.67981
  143.0      0.00699     102.70673   102.70673
  143.0      0.00699     102.73357   102.73357
  141.0      0.00709     102.76035   102.76035
  143.0      0.00699     102.78714   102.78714
  143.0      0.00699     102.81393   102.81393
  144.0      0.00694     102.84053   102.84053
  152.0      0.00658     102.86722   102.86722
  159.0      0.00629     102.89380   102.89380
  166.0      0.00602     102.92038   102.92038
  171.0      0.00585     102.94676   102.94676
  172.0      0.00581     102.97327   102.97327
  181.0      0.00552     102.99973   102.99973
  181.0      0.00552     103.02612   103.02612
  181.0      0.00552     103.05247   103.05247
  181.0      0.00552     103.07874   103.07874
  182.0      0.00549     103.10503   103.10503
  193.0      0.00518     103.13120   103.13120
  198.0      0.00505     103.15736   103.15736
  200.0      0.00500     103.18350   103.18350
  201.0      0.00498     103.20962   103.20962
  207.0      0.00483     103.23557   103.23557
  214.0      0.00467     103.26165   103.26165
  214.0      0.00467     103.28766   103.28766
  216.0      0.00463     103.31359   188.50847
  216.0      0.00463     103.33945   190.40422
  218.0      0.00459     103.36517   192.36169
  216.0      0.00463     103.39101   194.38388
  216.0      0.00463     103.41684   196.47354
  214.0      0.00467     103.44245   198.63351
  210.0      0.00476     103.46814   243.58543
  214.0      0.00467     103.49374   246.83739
  219.0      0.00457     103.51926   250.20132
  225.0      0.00444     103.54485   253.68256
  227.0      0.00441     103.57034   257.28647
  223.0      0.00448     103.59575   261.01889
  225.0      0.00444     103.62115   264.88614
  221.0      0.00452     103.64656   268.89474
  227.0      0.00441     103.67188   273.05164
  233.0      0.00429     103.69714   277.36420
  234.0      0.00427     103.72235   281.84033
  242.0      0.00413     103.74759   286.48846
  254.0      0.00394     103.77267   291.31729
  264.0      0.00379     103.79780   296.33658
  266.0      0.00376     103.82280   301.55615
  268.0      0.00373     103.84792   306.98706
  272.0      0.00368     103.87285   312.64056
  278.0      0.00360     103.89777   318.52905
  289.0      0.003460    103.92264   324.66565
  306.0      0.003268    103.94754   331.06445
  315.0      0.003175    103.97233   337.74045
  322.0      0.003106    103.99699   344.70972
  331.0      0.003021    104.02177   351.98987
  338.0      0.002959    104.04635   359.59915
  342.0      0.002924    104.07107   367.55789
  345.0      0.002899    104.09573   375.88748
  342.0      0.002924    104.12023   384.61093
  356.0      0.002809    104.14465   393.75345
  371.0      0.002695    104.16921   403.34229
  393.0      0.002545    104.19361   413.40643
  408.0      0.002451    104.21795   423.97772
  423.0      0.002364    104.24225   435.09073
  446.0      0.002242    104.26656   446.78311
  470.0      0.002128    104.29082   459.09601
  501.0      0.001996    104.31506   472.07458
  526.0      0.001901    104.33914   485.76852
  552.0      0.001812    104.36329   500.23337
  591.0      0.001692    104.38731   515.53070
  631.0      0.001585    104.41138   531.73010
  676.0      0.001479    104.43537   548.91046
  716.0      0.001397    104.45931   567.16241
  763.0      0.001311    104.48321   586.59082
  819.0      0.001221    104.50697   607.31842
  878.0      0.001139    104.53082   629.49084
  934.0      0.001071    104.55450   653.28119
  992.0      0.001008    104.57833   678.89868
  1048.0     0.000954    104.60196   706.59607
  1093.0     0.000915    104.62563   736.68140
  1131.0     0.000884    104.64914   769.53052
  1177.0     0.000850    104.67274   805.60254
  1221.0     0.000819    104.69627   845.45715
  1265.0     0.000791    104.71983   889.77472
  1314.0     0.000761    104.74317   939.37823
  1364.0     0.000733    104.76659   995.25745
  1425.0     0.000702    104.78987   1058.59216
  1506.0     0.000664    104.81321   1130.77734
  1585.0     0.000631    104.83635   1213.44421
  1666.0     0.000600    104.85962   1308.47986
  1764.0     0.000567    104.88275   1418.03955
  1892.0     0.000529    104.90591   1544.55054
  2036.0     0.000491    104.92893   1690.70667
  2186.0     0.000457    104.95198   1859.44763
  2346.0     0.000426    104.97495   2053.92383
  2538.0     0.000394    104.99787   2277.44263
  2769.0     0.000361    105.02084   2533.39551
  2998.0     0.0003336   105.04363   2825.16382
  3256.0     0.0003071   105.06650   3156.00806
  3548.0     0.0002818   105.08916   3528.93433
  3898.0     0.0002565   105.11202   3946.54785
  4274.0     0.0002340   105.13469   4410.88672
  4684.0     0.0002135   105.15723   4923.24951
  5148.0     0.0001943   105.17983   5484.00684
  5691.0     0.0001757   105.20238   6092.40039
  6330.0     0.0001580   105.22488   6746.33740
  6993.0     0.0001430   105.24734   7442.15332
  7711.0     0.0001297   105.26980   8174.37305
  8522.0     0.0001173   105.29209   8935.43555
  9361.0     0.0001068   105.31445   9715.42871
  10239.0    0.0000977   105.33678   10501.84180
  11064.0    0.0000904   105.35901   11279.42676
  11881.0    0.0000842   105.38124   12030.26855
  12684.0    0.0000788   105.40325   12734.19531
  13384.0    0.0000747   105.42543   13369.65039
  13998.0    0.0000714   105.44747   13915.08008
  14430.0    0.0000693   105.46957   14350.69141
  14777.0    0.0000677   105.49145   14660.29297
  14976.0    0.0000668   105.51341   14832.79980
  14991.0    0.0000667   105.53535   14863.05273
  14930.0    0.0000670   105.55717   14751.85547
  14762.0    0.0000677   105.57899   14505.36230
  14460.0    0.0000692   105.60078   14134.15820
  14072.0    0.0000711   105.62242   13652.27637
  13514.0    0.0000740   105.64406   13076.28711
  12911.0    0.0000775   105.66579   12424.40625
  12238.0    0.0000817   105.68739   11715.57910
  11516.0    0.0000868   105.70885   10968.56055
  10712.0    0.0000934   105.73037   10201.05176
  9813.0     0.0001019   105.75183   9429.03809
  8966.0     0.0001115   105.77316   8666.34863
  8145.0     0.0001228   105.79446   7924.48242
  7300.0     0.0001370   105.81591   7212.60010
  6510.0     0.0001536   105.83714   6537.67285
  5776.0     0.0001731   105.85841   5904.68213
  5148.0     0.0001943   105.87959   5316.85840
  4607.0     0.0002171   105.90078   4775.92578
  4136.0     0.0002418   105.92177   4282.32422
  3691.0     0.0002709   105.94283   3835.43408
  3278.0     0.0003051   105.96383   3433.77588
  2977.0     0.0003359   105.98479   3075.19995
  2698.0     0.000371    106.00571   2757.05737
  2438.0     0.000410    106.02660   2476.35767
  2238.0     0.000447    106.04749   2229.90698
  2087.0     0.000479    106.06828   2014.42810
  1953.0     0.000512    106.08896   1826.66260
  1828.0     0.000547    106.10973   1663.45239
  1722.0     0.000581    106.13040   1521.80237
  1620.0     0.000617    106.15108   1398.92651
  1526.0     0.000655    106.17147   1292.27673
  1458.0     0.000686    106.19202   1199.55908
  1360.0     0.000735    106.21262   1118.73608
  1283.0     0.000779    106.23295   1048.02161
  1212.0     0.000825    106.25327   985.86932
  1143.0     0.000875    106.27377   930.95361
  1060.0     0.000943    106.29406   882.14899
  984.0      0.001016    106.31425   838.50848
  911.0      0.001098    106.33457   799.24146
  848.0      0.001179    106.35457   763.69055
  784.0      0.001276    106.37481   731.31372
  743.0      0.001346    106.39489   701.66333
  692.0      0.001445    106.41492   674.37177
  660.0      0.001515    106.43495   649.13629
  622.0      0.001608    106.45490   625.70746
  579.0      0.001727    106.47468   603.87836
  532.0      0.001880    106.49467   583.47748
  487.0      0.002053    106.51447   564.35992
  449.0      0.002227    106.53428   546.40381
  408.0      0.002451    106.55396   529.50482
  373.0      0.002681    106.57372   513.57312
  345.0      0.002899    106.59326   498.53009
  322.0      0.003106    106.61289   484.30716
  304.0      0.003289    106.63243   470.84299
  291.0      0.003436    106.65195   458.08304
  274.0      0.00365     106.67142   445.97815
  256.0      0.00391     106.69085   434.48380
  242.0      0.00413     106.71022   423.55951
  231.0      0.00433     106.72948   413.16809
  216.0      0.00463     106.74870   403.27576
  214.0      0.00467     106.76804   393.85144
  207.0      0.00483     106.78720   384.86609
  207.0      0.00483     106.80637   376.29327
  207.0      0.00483     106.82552   368.10837
  201.0      0.00498     106.84466   360.28870
  201.0      0.00498     106.86360   352.81284
  196.0      0.00510     106.88260   345.66138
  189.0      0.00529     106.90155   338.81601
  182.0      0.00549     106.92027   332.25949
  177.0      0.00565     106.93927   325.97650
  174.0      0.00575     106.95794   319.95163
  167.0      0.00599     106.97677   314.17151
  164.0      0.00610     106.99552   308.62302
  163.0      0.00613     107.01413   303.29404
  159.0      0.00629     107.03278   298.17340
  161.0      0.00621     107.05140   293.25043
  155.0      0.00645     107.06980   288.51508
  156.0      0.00641     107.08833   283.95828
  156.0      0.00641     107.10687   279.57120
  155.0      0.00645     107.12530   275.34546
  153.0      0.00654     107.14346   271.27319
  153.0      0.00654     107.16177   267.34753
  150.0      0.00667     107.18008   263.56143
  150.0      0.00667     107.19830   259.90836
  144.0      0.00694     107.21651   256.38232
  143.0      0.00699     107.23467   252.97743
  137.0      0.00730     107.25268   249.68825
  137.0      0.00730     107.27073   246.50977
  137.0      0.00730     107.28873   243.43706
  135.0      0.00741     107.30668   155.34450
  135.0      0.00741     107.32456   154.27812
  137.0      0.00730     107.34256   153.24791
  135.0      0.00741     107.36034   152.25198
  138.0      0.00725     107.37805   151.28899
  141.0      0.00709     107.39579   107.39579
  144.0      0.00694     107.41345   107.41345
  141.0      0.00709     107.43110   107.43110
  138.0      0.00725     107.44869   107.44869
  132.0      0.00758     107.46623   107.46623
  131.0      0.00763     107.48383   107.48383
  127.0      0.00787     107.50126   107.50126
  127.0      0.00787     107.51870   107.51870
  128.0      0.00781     107.53602   107.53602
  134.0      0.00746     107.55340   107.55340
  138.0      0.00725     107.57066   107.57066
  143.0      0.00699     107.58779   107.58779
  141.0      0.00709     107.60510   107.60510
  138.0      0.00725     107.62228   107.62228
  137.0      0.00730     107.63942   107.63942
  138.0      0.00725     107.65645   107.65645
  138.0      0.00725     107.67350   107.67350
  140.0      0.00714     107.69044   107.69044
  138.0      0.00725     107.70728   107.70728
  132.0      0.00758     107.72427   107.72427
  134.0      0.00746     107.74109   107.74109
  131.0      0.00763     107.75790   107.75790
  125.0      0.00800     107.77467   107.77467
  121.0      0.00826     107.79126   107.79126
  121.0      0.00826     107.80803   107.80803
  124.0      0.00806     107.82453   107.82453
  124.0      0.00806     107.84108   107.84108
  127.0      0.00787     107.85778   107.85778
  125.0      0.00800     107.87419   107.87419
  127.0      0.00787     107.89062   107.89062
  132.0      0.00758     107.90709   107.90709
  129.0      0.00775     107.92334   107.92334
  131.0      0.00763     107.93969   107.93969
  127.0      0.00787     107.95597   107.95597
  131.0      0.00763     107.97221   107.97221
  134.0      0.00746     107.98832   107.98832
  134.0      0.00746     108.00444   108.00444
  138.0      0.00725     108.02060   108.02060
  140.0      0.00714     108.03659   108.03659
  140.0      0.00714     108.05257   108.05257
  141.0      0.00709     108.06845   108.06845
  138.0      0.00725     108.08443   108.08443
  138.0      0.00725     108.10033   108.10033
  132.0      0.00758     108.11617   108.11617
  134.0      0.00746     108.13192   108.13192
  137.0      0.00730     108.14767   108.48007
  146.0      0.00685     108.16332   108.50155
  149.0      0.00671     108.17896   108.52315
  153.0      0.00654     108.19459   108.54491
  158.0      0.00633     108.21019   108.56680
  163.0      0.00613     108.22562   108.58870
  166.0      0.00602     108.24102   108.77526
  169.0      0.00592     108.25653   108.80046
  169.0      0.00592     108.27183   108.82571
  171.0      0.00585     108.28711   108.85122
  171.0      0.00585     108.30254   108.87716
  179.0      0.00559     108.31778   108.90321
  181.0      0.00552     108.33283   108.92937
  187.0      0.00535     108.34801   108.95596
  200.0      0.00500     108.36322   108.98293
  212.0      0.00472     108.37828   109.01009
  227.0      0.00441     108.39326   109.03751
  242.0      0.00413     108.40821   109.06528
  254.0      0.00394     108.42316   109.09344
  268.0      0.00373     108.43805   109.12192
  283.0      0.00353     108.45281   109.15069
  311.0      0.003215    108.46774   109.18005
  335.0      0.002985    108.48240   109.20961
  363.0      0.002755    108.49716   109.23972
  400.0      0.002500    108.51185   109.27026
  438.0      0.002283    108.52641   109.30116
  473.0      0.002114    108.54086   109.33249
  503.0      0.001988    108.55564   109.36469
  535.0      0.001869    108.57002   109.39708
  561.0      0.001783    108.58444   109.43010
  588.0      0.001701    108.59881   109.46369
  606.0      0.001650    108.61318   109.49794
  619.0      0.001616    108.62746   109.53279
  628.0      0.001592    108.64177   109.56837
  622.0      0.001608    108.65582   109.60445
  606.0      0.001650    108.67008   109.64154
  582.0      0.001718    108.68427   109.67936
  558.0      0.001792    108.69827   109.71786
  526.0      0.001901    108.71243   109.75742
  487.0      0.002053    108.72638   109.79773
  449.0      0.002227    108.74032   109.83903
  408.0      0.002451    108.75421   109.88132
  375.0      0.002667    108.76809   109.92471
  345.0      0.002899    108.78184   109.96915
  313.0      0.003195    108.79569   110.01492
  281.0      0.00356     108.80930   110.06177
  256.0      0.00391     108.82317   110.11025
  240.0      0.00417     108.83680   110.15998
  223.0      0.00448     108.85035   110.21120
  212.0      0.00472     108.86391   110.26412
  196.0      0.00510     108.87743   110.31881
  184.0      0.00543     108.89084   110.37533
  172.0      0.00581     108.90428   110.43398
  166.0      0.00602     108.91766   110.49485
  159.0      0.00629     108.93095   110.55814
  150.0      0.00667     108.94432   110.62422
  144.0      0.00694     108.95752   110.69314
  141.0      0.00709     108.97070   110.76535
  134.0      0.00746     108.98389   110.84126
  132.0      0.00758     108.99686   110.92105
  128.0      0.00781     109.01002   111.00565
  124.0      0.00806     109.02312   111.09537
  118.0      0.00847     109.03600   111.19072
  121.0      0.00826     109.04900   111.29279
  122.0      0.00820     109.06184   111.40222
  125.0      0.00800     109.07477   111.52025
  125.0      0.00800     109.08743   111.64770
  128.0      0.00781     109.10020   111.78629
  128.0      0.00781     109.11294   111.93739
  128.0      0.00781     109.12561   112.10268
  129.0      0.00775     109.13818   112.28405
  124.0      0.00806     109.15079   112.48380
  120.0      0.00833     109.16339   112.70427
  120.0      0.00833     109.17581   112.94794
  118.0      0.00847     109.18830   113.21796
  117.0      0.00855     109.20071   113.51735
  120.0      0.00833     109.21300   113.84947
  127.0      0.00787     109.22543   114.21825
  122.0      0.00820     109.23769   114.62724
  121.0      0.00826     109.24990   115.08069
  117.0      0.00855     109.26205   115.58279
  113.0      0.00885     109.27422   116.13805
  112.0      0.00893     109.28629   116.75078
  113.0      0.00885     109.29832   117.42548
  113.0      0.00885     109.31030   118.16654
  113.0      0.00885     109.32235   118.97835
  121.0      0.00826     109.33417   119.86459
  128.0      0.00781     109.34612   120.82932
  129.0      0.00775     109.35796   121.87550
  132.0      0.00758     109.36974   123.00587
  128.0      0.00781     109.38149   124.22249
  127.0      0.00787     109.39309   125.52641
  128.0      0.00781     109.40483   126.91826
  131.0      0.00763     109.41638   128.39696
  132.0      0.00758     109.42798   129.96089
  135.0      0.00741     109.43945   131.60670
  143.0      0.00699     109.45098   133.33008
  149.0      0.00671     109.46239   135.12474
  149.0      0.00671     109.47379   136.98311
  149.0      0.00671     109.48521   138.89575
  147.0      0.00680     109.49638   140.85104
  144.0      0.00694     109.50771   142.83606
  147.0      0.00680     109.51891   144.83510
  147.0      0.00680     109.53002   146.83060
  150.0      0.00667     109.54117   148.80293
  155.0      0.00645     109.55228   150.73016
  161.0      0.00621     109.56324   152.58849
  167.0      0.00599     109.57433   154.35292
  169.0      0.00592     109.58524   155.99689
  174.0      0.00575     109.59612   157.49405
  174.0      0.00575     109.60709   158.81865
  172.0      0.00581     109.61783   159.94623
  171.0      0.00585     109.62855   160.85562
  167.0      0.00599     109.63937   161.52939
  166.0      0.00602     109.65012   161.95439
  163.0      0.00613     109.66074   162.12286
  161.0      0.00621     109.67126   162.03262
  163.0      0.00613     109.68185   161.68709
  163.0      0.00613     109.69234   161.09442
  166.0      0.00602     109.70280   160.26775
  163.0      0.00613     109.71320   159.22392
  164.0      0.00610     109.72365   157.98326
  158.0      0.00633     109.73397   156.56808
  155.0      0.00645     109.74430   155.00262
  152.0      0.00658     109.75452   153.31161
  150.0      0.00667     109.76469   151.52007
  146.0      0.00685     109.77479   149.65234
  140.0      0.00714     109.78499   147.73186
  137.0      0.00730     109.79507   145.78017
  137.0      0.00730     109.80509   143.81734
  132.0      0.00758     109.81509   141.86147
  134.0      0.00746     109.82503   139.92860
  131.0      0.00763     109.83495   138.03281
  131.0      0.00763     109.84481   136.18608
  132.0      0.00758     109.85456   134.39856
  134.0      0.00746     109.86437   132.67879
  132.0      0.00758     109.87409   131.03328
  131.0      0.00763     109.88377   129.46722
  129.0      0.00775     109.89346   127.98433
  131.0      0.00763     109.90301   126.58680
  128.0      0.00781     109.91256   125.27596
  128.0      0.00781     109.92207   124.05182
  125.0      0.00800     109.93155   122.91354
  124.0      0.00806     109.94096   121.85941
  121.0      0.00826     109.95034   120.88705
  120.0      0.00833     109.95961   119.99342
  122.0      0.00820     109.96905   119.17536
  124.0      0.00806     109.97823   118.42859
  125.0      0.00800     109.98737   117.74926
  129.0      0.00775     109.99668   117.13331
  129.0      0.00775     110.00571   116.57591
  132.0      0.00758     110.01472   116.07298
  131.0      0.00763     110.02380   115.62022
  128.0      0.00781     110.03280   115.21331
  125.0      0.00800     110.04176   114.84817
  125.0      0.00800     110.05067   114.52090
  124.0      0.00806     110.05944   114.22769
  127.0      0.00787     110.06834   113.96539
  128.0      0.00781     110.07713   113.73051
  134.0      0.00746     110.08570   113.52000
  137.0      0.00730     110.09459   113.33165
  140.0      0.00714     110.10313   113.16235
  137.0      0.00730     110.11167   113.01019
  134.0      0.00746     110.12039   112.87334
  129.0      0.00775     110.12886   112.74961
  127.0      0.00787     110.13728   112.63757
  122.0      0.00820     110.14561   112.53578
  124.0      0.00806     110.15421   112.44338
  122.0      0.00820     110.16238   112.35858
  124.0      0.00806     110.17074   112.28104
  120.0      0.00833     110.17894   112.20959
  117.0      0.00855     110.18736   112.14389
  112.0      0.00893     110.19530   112.08264
  113.0      0.00885     110.20351   112.56788
  113.0      0.00885     110.21153   112.52682
  113.0      0.00885     110.21961   112.48972
  117.0      0.00855     110.22757   112.45606
  121.0      0.00826     110.23570   112.42589
  124.0      0.00806     110.24348   112.39841
  122.0      0.00820     110.25139   112.37393
  117.0      0.00855     110.25912   112.62331
  114.0      0.00877     110.26683   112.60976
  116.0      0.00862     110.27483   112.59911
  117.0      0.00855     110.28237   112.59049
  117.0      0.00855     110.28997   112.58437
  114.0      0.00877     110.29776   112.58078
  116.0      0.00862     110.30525   112.57919
  116.0      0.00862     110.31269   112.57982
  117.0      0.00855     110.32026   112.58277
  117.0      0.00855     110.32771   112.58781
  120.0      0.00833     110.33504   112.59492
  124.0      0.00806     110.34242   112.60427
  124.0      0.00806     110.34982   112.61581
  122.0      0.00820     110.35695   112.62926
  118.0      0.00847     110.36417   112.64502
  116.0      0.00862     110.37141   112.66303
  113.0      0.00885     110.37857   112.68321
  113.0      0.00885     110.38560   112.70559
  114.0      0.00877     110.39265   112.73032
  113.0      0.00885     110.39983   112.75758
  116.0      0.00862     110.40660   112.78693
  113.0      0.00885     110.41355   112.81902
  112.0      0.00893     110.42056   112.85382
  112.0      0.00893     110.42743   112.89124
  108.0      0.00926     110.43414   112.93137
  110.0      0.00909     110.44088   112.97456
  106.0      0.00943     110.44753   113.02083
  105.0      0.00952     110.45430   113.07063
  104.0      0.00962     110.46095   113.12391
  103.0      0.00971     110.46745   113.18094
  105.0      0.00952     110.47410   113.24232
  108.0      0.00926     110.48068   113.30826
  112.0      0.00893     110.48705   113.37906
  116.0      0.00862     110.49345   113.45554
  116.0      0.00862     110.49982   113.53835
  117.0      0.00855     110.50619   113.62833
  114.0      0.00877     110.51239   113.72637
  114.0      0.00877     110.51872   113.83397
  114.0      0.00877     110.52496   113.95242
  114.0      0.00877     110.53106   114.08350
  117.0      0.00855     110.53714   114.22945
  121.0      0.00826     110.54327   114.39298
  120.0      0.00833     110.54929   114.57703
  120.0      0.00833     110.55521   114.78521
  120.0      0.00833     110.56133   115.02214
  117.0      0.00855     110.56704   115.29225
  113.0      0.00885     110.57291   115.26821
  114.0      0.00877     110.57889   115.62971
  116.0      0.00862     110.58467   116.04453
  121.0      0.00826     110.59033   116.52131
  129.0      0.00775     110.59605   117.06983
  134.0      0.00746     110.60164   117.70052
  135.0      0.00741     110.60748   118.42538
  137.0      0.00730     110.61292   119.09230
  140.0      0.00714     110.61835   120.04592
  137.0      0.00730     110.62404   121.13376
  128.0      0.00781     110.62946   122.36991
  125.0      0.00800     110.63478   123.76945
  125.0      0.00800     110.64021   125.34749
  127.0      0.00787     110.64547   127.11822
  128.0      0.00781     110.65079   129.09558
  128.0      0.00781     110.65604   131.29192
  129.0      0.00775     110.66119   133.71791
  137.0      0.00730     110.66630   136.38213
  144.0      0.00694     110.67143   139.29036
  147.0      0.00680     110.67655   142.44495
  147.0      0.00680     110.68164   145.84442
  150.0      0.00667     110.68657   149.48288
  152.0      0.00658     110.69156   153.34988
  153.0      0.00654     110.69650   157.42946
  155.0      0.00645     110.70128   161.69989
  155.0      0.00645     110.70605   166.13387
  163.0      0.00613     110.71105   170.69781
  174.0      0.00575     110.71572   175.35094
  186.0      0.00538     110.72043   180.04683
  198.0      0.00505     110.72501   184.73210
  201.0      0.00498     110.72961   189.34734
  216.0      0.00463     110.73432   193.82742
  214.0      0.00467     110.73882   198.10226
  219.0      0.00457     110.74316   202.09889
  219.0      0.00457     110.74769   205.74376
  219.0      0.00457     110.75219   208.96454
  223.0      0.00448     110.75645   211.69398
  229.0      0.00437     110.76080   213.87378
  231.0      0.00433     110.76505   215.45663
  238.0      0.00420     110.76936   216.40942
  244.0      0.00410     110.77345   216.71388
  254.0      0.00394     110.77779   216.36795
  246.0      0.00407     110.78181   215.38348
  246.0      0.00407     110.78579   213.78667
  240.0      0.00417     110.78987   211.61542
  233.0      0.00429     110.79400   208.91753
  219.0      0.00457     110.79787   205.74863
  214.0      0.00467     110.80173   202.17114
  205.0      0.00488     110.80569   198.25143
  198.0      0.00505     110.80948   194.05754
  193.0      0.00518     110.81314   189.65778
  191.0      0.00524     110.81709   185.11902
  184.0      0.00543     110.82085   180.50375
  177.0      0.00565     110.82434   175.87027
  167.0      0.00599     110.82805   171.27182
  156.0      0.00641     110.83154   166.75475
  152.0      0.00658     110.83528   162.35997
  146.0      0.00685     110.83876   158.12111
  143.0      0.00699     110.84215   154.06621
  138.0      0.00725     110.84562   150.21735
  137.0      0.00730     110.84898   146.59064
  138.0      0.00725     110.85222   143.19707
  135.0      0.00741     110.85571   140.04326
  134.0      0.00746     110.85892   137.13058
  125.0      0.00800     110.86207   134.45741
  117.0      0.00855     110.86533   132.01877
  120.0      0.00833     110.86842   129.80649
  116.0      0.00862     110.87153   127.81065
  114.0      0.00877     110.87453   126.01933
  116.0      0.00862     110.87753   124.41953
  116.0      0.00862     110.88060   122.99749
  113.0      0.00885     110.88353   121.73865
  113.0      0.00885     110.88638   120.62868
  114.0      0.00877     110.88924   119.65350
  110.0      0.00909     110.89204   118.79926
  112.0      0.00893     110.89481   118.05291
  113.0      0.00885     110.89761   117.40214
  113.0      0.00885     110.90033   116.83538
  110.0      0.00909     110.90292   116.34207
  110.0      0.00909     110.90555   115.91280
  108.0      0.00926     110.90810   115.53884
  103.0      0.00971     110.91068   115.21265
  101.0      0.00990     110.91318   114.92733
  103.0      0.00971     110.91547   114.67683
  104.0      0.00962     110.91809   114.45652
  104.0      0.00962     110.92045   114.26136
  101.0      0.00990     110.92267   114.08768
  104.0      0.00962     110.92510   113.93258
  105.0      0.00952     110.92731   113.79287
  108.0      0.00926     110.92954   113.66647
  106.0      0.00943     110.93162   113.55129
  108.0      0.00926     110.93377   113.44592
  105.0      0.00952     110.93587   113.34891
  105.0      0.00952     110.93785   113.25903
  103.0      0.00971     110.93985   113.17551
  100.0      0.01000     110.94194   113.09766
  95.0       0.01053     110.94373   113.02442
  96.0       0.01042     110.94558   112.95564
  101.0      0.00990     110.94761   112.89097
  103.0      0.00971     110.94933   112.82955
  104.0      0.00962     110.95100   112.77132
  105.0      0.00952     110.95293   112.71633
  104.0      0.00962     110.95460   112.66380
  103.0      0.00971     110.95615   112.61368
  101.0      0.00990     110.95776   112.56597
  101.0      0.00990     110.95934   112.52042
  99.0       0.01010     110.96102   112.47704
  103.0      0.00971     110.96242   112.43527
  103.0      0.00971     110.96390   112.39542
  104.0      0.00962     110.96529   112.35718
  103.0      0.00971     110.96674   112.32060
  101.0      0.00990     110.96797   112.28534
  101.0      0.00990     110.96929   112.25161
  99.0       0.01010     110.97050   112.21912
  100.0      0.01000     110.97178   112.18801
  103.0      0.00971     110.97285   112.15793
  105.0      0.00952     110.97409   112.12918
  104.0      0.00962     110.97515   112.10136
  101.0      0.00990     110.97620   112.07458
  100.0      0.01000     110.97720   112.04878
  95.0       0.01053     110.97818   112.02391
  95.0       0.01053     110.97913   111.99992
  98.0       0.01020     110.97999   111.97672
  96.0       0.01042     110.98100   111.95449
  96.0       0.01042     110.98171   111.93277
  100.0      0.01000     110.98251   111.91189
  103.0      0.00971     110.98328   111.89172
  104.0      0.00962     110.98414   111.87231
  105.0      0.00952     110.98471   111.30285
  105.0      0.00952     110.98528   111.29616
  105.0      0.00952     110.98587   111.28973
  109.0      0.00917     110.98653   111.28361
  109.0      0.00917     110.98701   111.27753
  109.0      0.00917     110.98735   111.27152
  108.0      0.00926     110.98792   111.26595
  112.0      0.00893     110.98833   110.98833
  112.0      0.00893     110.98859   110.98859
  112.0      0.00893     110.98903   110.98903
  113.0      0.00885     110.98929   110.98929
  110.0      0.00909     110.98943   110.98943
  109.0      0.00917     110.98957   110.98957
  109.0      0.00917     110.98981   110.98981
  105.0      0.00952     110.98994   110.98994
  103.0      0.00971     110.99011   110.99011
  101.0      0.00990     110.98997   110.98997
  103.0      0.00971     110.99011   110.99011
  100.0      0.01000     110.99009   110.99009
  99.0       0.01010     110.98990   110.98990
  99.0       0.01010     110.98997   110.98997
  100.0      0.01000     110.98975   110.98975
  103.0      0.00971     110.98949   110.98949
  105.0      0.00952     110.98940   110.98940
  108.0      0.00926     110.98914   110.98914
  110.0      0.00909     110.98878   110.98878
  110.0      0.00909     110.98846   110.98846
  108.0      0.00926     110.98808   110.98808
  108.0      0.00926     110.98778   110.98778
  105.0      0.00952     110.98732   110.98732
  101.0      0.00990     110.98669   110.98669
  105.0      0.00952     110.98625   110.98625
  108.0      0.00926     110.98566   110.98566
  112.0      0.00893     110.98501   110.98501
  114.0      0.00877     110.98450   110.98450
  114.0      0.00877     110.98370   110.98370
  110.0      0.00909     110.98304   110.98304
  108.0      0.00926     110.98229   110.98229
  108.0      0.00926     110.98156   110.98156
  103.0      0.00971     110.98064   110.98064
  98.0       0.01020     110.97977   110.97977
  100.0      0.01000     110.97877   110.97877
  100.0      0.01000     110.97797   110.97797
  103.0      0.00971     110.97691   110.97691
  105.0      0.00952     110.97592   110.97592
  106.0      0.00943     110.97490   110.97490
  106.0      0.00943     110.97371   110.97371
  109.0      0.00917     110.97257   110.97257
  108.0      0.00926     110.97151   110.97151
  104.0      0.00962     110.97028   110.97028
  105.0      0.00952     110.96896   110.96896
  105.0      0.00952     110.96764   110.96764
  100.0      0.01000     110.96634   110.96634
  101.0      0.00990     110.96511   110.96511
  103.0      0.00971     110.96370   110.96370
  99.0       0.01010     110.96224   110.96224
  99.0       0.01010     110.96082   110.96082
  103.0      0.00971     110.95922   110.95922
  101.0      0.00990     110.95765   110.95765
  101.0      0.00990     110.95621   110.95621
  105.0      0.00952     110.95459   110.95459
  105.0      0.00952     110.95287   110.95287
  105.0      0.00952     110.95110   110.95110
  108.0      0.00926     110.94949   110.94949
  106.0      0.00943     110.94766   110.94766
  104.0      0.00962     110.94585   110.94585
  105.0      0.00952     110.94392   110.94392
  108.0      0.00926     110.94215   110.94215
  108.0      0.00926     110.94024   110.94024
  105.0      0.00952     110.93824   110.93824
  105.0      0.00952     110.93635   110.93635
  104.0      0.00962     110.93424   110.93424
  103.0      0.00971     110.93221   110.93221
  101.0      0.00990     110.93018   110.93018
  99.0       0.01010     110.92802   110.92802
  100.0      0.01000     110.92583   110.92583
  100.0      0.01000     110.92357   110.92357
  100.0      0.01000     110.92139   110.92139
  98.0       0.01020     110.91913   110.91913
  98.0       0.01020     110.91682   110.91682
  96.0       0.01042     110.91438   110.91438
  98.0       0.01020     110.91213   110.91213
  99.0       0.01010     110.90968   110.90968
  101.0      0.00990     110.90707   110.90707
  103.0      0.00971     110.90472   110.90472
  104.0      0.00962     110.90212   110.90318
  101.0      0.00990     110.89955   110.90063
  101.0      0.00990     110.89690   110.89799
  103.0      0.00971     110.89433   110.89545
  105.0      0.00952     110.89159   110.89273
  105.0      0.00952     110.88885   110.89001
  108.0      0.00926     110.88611   110.88728
  116.0      0.00862     110.88343   110.88515
  118.0      0.00847     110.88045   110.88220
  117.0      0.00855     110.87759   110.87937
  114.0      0.00877     110.87478   110.87659
  110.0      0.00909     110.87178   110.87363
  108.0      0.00926     110.86884   110.87073
  103.0      0.00971     110.86589   110.86781
  101.0      0.00990     110.86280   110.86475
  100.0      0.01000     110.85968   110.86168
  103.0      0.00971     110.85660   110.85863
  108.0      0.00926     110.85339   110.85547
  109.0      0.00917     110.85030   110.85241
  113.0      0.00885     110.84703   110.84919
  114.0      0.00877     110.84376   110.84596
  116.0      0.00862     110.84061   110.84286
  113.0      0.00885     110.83723   110.83953
  114.0      0.00877     110.83369   110.83604
  117.0      0.00855     110.83044   110.83284
  117.0      0.00855     110.82702   110.82947
  118.0      0.00847     110.82348   110.82598
  121.0      0.00826     110.81994   110.82250
  124.0      0.00806     110.81647   110.81908
  124.0      0.00806     110.81289   110.81556
  125.0      0.00800     110.80927   110.81200
  128.0      0.00781     110.80553   110.80833
  129.0      0.00775     110.80203   110.80489
  137.0      0.00730     110.79821   110.80114
  140.0      0.00714     110.79439   110.79739
  138.0      0.00725     110.79074   110.79382
  135.0      0.00741     110.78683   110.78998
  132.0      0.00758     110.78292   110.78615
  134.0      0.00746     110.77918   110.78249
  134.0      0.00746     110.77519   110.77858
  134.0      0.00746     110.77129   110.77477
  135.0      0.00741     110.76715   110.77071
  135.0      0.00741     110.76318   110.76684
  140.0      0.00714     110.75921   110.76296
  135.0      0.00741     110.75507   110.75893
  132.0      0.00758     110.75079   110.75475
  129.0      0.00775     110.74675   110.75082
  125.0      0.00800     110.74261   110.74680
  121.0      0.00826     110.73814   110.74245
  121.0      0.00826     110.73405   110.73849
  120.0      0.00833     110.72966   110.73422
  118.0      0.00847     110.72539   110.73008
  114.0      0.00877     110.72093   110.72577
  113.0      0.00885     110.71658   110.72156
  110.0      0.00909     110.71204   110.71719
  109.0      0.00917     110.70756   110.71286
  108.0      0.00926     110.70303   110.70851
  105.0      0.00952     110.69863   110.70429
  100.0      0.01000     110.69395   110.69980
  103.0      0.00971     110.68932   110.69538
  105.0      0.00952     110.68474   110.69102
  105.0      0.00952     110.67998   110.68650
  103.0      0.00971     110.67516   110.68193
  101.0      0.00990     110.67059   110.67764
  101.0      0.00990     110.66579   110.67312
  101.0      0.00990     110.66089   110.66853
  101.0      0.00990     110.65602   110.66402
  103.0      0.00971     110.65108   110.65947
  100.0      0.01000     110.64625   110.65505
  98.0       0.01020     110.64128   110.65055
  99.0       0.01010     110.63631   110.64610
  94.0       0.01064     110.63132   110.64169
  91.0       0.01099     110.62617   110.63719
  91.0       0.01099     110.62099   110.63274
  94.0       0.01064     110.61604   110.62860
  96.0       0.01042     110.61085   110.62434
  99.0       0.01010     110.60558   110.62012
  100.0      0.01000     110.60035   110.61609
  96.0       0.01042     110.59515   110.61223
  98.0       0.01020     110.58978   110.60838
  100.0      0.01000     110.58455   110.60485
  101.0      0.00990     110.57902   110.60124
  101.0      0.00990     110.57374   110.59814
  101.0      0.00990     110.56833   110.59515
  101.0      0.00990     110.56271   110.59225
  99.0       0.01010     110.55739   110.58996
  98.0       0.01020     110.55179   110.58773
  94.0       0.01064     110.54623   110.58589
  89.0       0.01124     110.54066   110.58442
  90.0       0.01111     110.53499   110.58325
  95.0       0.01053     110.52930   110.58249
  98.0       0.01020     110.52357   110.58209
  100.0      0.01000     110.51781   110.58212
  104.0      0.00962     110.51219   110.58272
  106.0      0.00943     110.50644   110.58361
  109.0      0.00917     110.50048   110.58474
  109.0      0.00917     110.49478   110.58653
  106.0      0.00943     110.48881   110.58844
  105.0      0.00952     110.48274   110.59061
  103.0      0.00971     110.47697   110.59339
  105.0      0.00952     110.47091   110.59614
  101.0      0.00990     110.46497   110.59921
  103.0      0.00971     110.45879   110.60217
  103.0      0.00971     110.45279   110.60537
  98.0       0.01020     110.44656   110.60828
  96.0       0.01042     110.44044   110.61115
  94.0       0.01064     110.43416   110.61360
  94.0       0.01064     110.42805   110.61584
  95.0       0.01053     110.42174   110.61736
  98.0       0.01020     110.41544   110.61826
  101.0      0.00990     110.40932   110.61856
  103.0      0.00971     110.40285   110.61764
  106.0      0.00943     110.39643   110.61577
  106.0      0.00943     110.39011   110.61293
  103.0      0.00971     110.38376   110.60892
  99.0       0.01010     110.37708   110.60339
  95.0       0.01053     110.37067   110.59695
  95.0       0.01053     110.36400   110.58904
  95.0       0.01053     110.35753   110.58019
  98.0       0.01020     110.35098   110.57017
  101.0      0.00990     110.34420   110.55888
  104.0      0.00962     110.33765   110.54689
  103.0      0.00971     110.33094   110.53389
  104.0      0.00962     110.32414   110.52006
  103.0      0.00971     110.31758   110.50585
  100.0      0.01000     110.31071   110.49081
  98.0       0.01020     110.30379   110.47535
  98.0       0.01020     110.29689   110.45963
  99.0       0.01010     110.29006   110.44381
  99.0       0.01010     110.28313   110.42782
  99.0       0.01010     110.27615   110.41180
  98.0       0.01020     110.26914   110.39587
  98.0       0.01020     110.26223   110.38021
  99.0       0.01010     110.25510   110.36457
  98.0       0.01020     110.24799   110.34925
  99.0       0.01010     110.24107   110.33446
  96.0       0.01042     110.23376   110.31967
  96.0       0.01042     110.22665   110.30547
  95.0       0.01053     110.21949   110.29161
  94.0       0.01064     110.21217   110.27803
  95.0       0.01053     110.20494   110.26498
  98.0       0.01020     110.19754   110.25219
  101.0      0.00990     110.19029   110.23996
  99.0       0.01010     110.18298   110.22809
  100.0      0.01000     110.17558   110.21651
  104.0      0.00962     110.16798   110.20511
  103.0      0.00971     110.16067   110.19435
  101.0      0.00990     110.15324   110.18382
  100.0      0.01000     110.14562   110.17341
  99.0       0.01010     110.13819   110.16347
  100.0      0.01000     110.13056   110.15360
  99.0       0.01010     110.12296   110.14399
  100.0      0.01000     110.11528   110.13454
  96.0       0.01042     110.10768   110.12536
  99.0       0.01010     110.09994   110.11622
  101.0      0.00990     110.09220   110.10724
  100.0      0.01000     110.08439   110.09833
  101.0      0.00990     110.07665   110.08961
  101.0      0.00990     110.06882   110.08092
  103.0      0.00971     110.06092   110.07224
  106.0      0.00943     110.05325   110.06388
  105.0      0.00952     110.04520   110.05523
  108.0      0.00926     110.03718   110.04665
  108.0      0.00926     110.02936   110.03835
  108.0      0.00926     110.02132   110.02986
  106.0      0.00943     110.01328   110.02142
  105.0      0.00952     110.00517   110.01295
  109.0      0.00917     109.99709   110.00454
  106.0      0.00943     109.98904   109.99618
  110.0      0.00909     109.98091   109.98778
  113.0      0.00885     109.97266   109.97927
  114.0      0.00877     109.96452   109.97088
  116.0      0.00862     109.95622   109.96236
  117.0      0.00855     109.94797   109.95389
  114.0      0.00877     109.93970   109.94543
  109.0      0.00917     109.93141   109.93694
  106.0      0.00943     109.92308   109.92844
  106.0      0.00943     109.91462   109.91981
  101.0      0.00990     109.90621   109.91124
  103.0      0.00971     109.89773   109.90261
  101.0      0.00990     109.88926   109.89400
  104.0      0.00962     109.88077   109.88537
  101.0      0.00990     109.87223   109.87670
  106.0      0.00943     109.86364   109.86798
  104.0      0.00962     109.85501   109.85923
  103.0      0.00971     109.84652   109.85062
  103.0      0.00971     109.83780   109.84179
  103.0      0.00971     109.82909   109.83298
  99.0       0.01010     109.82056   109.82434
  101.0      0.00990     109.81169   109.81538
  101.0      0.00990     109.80291   109.80650
  103.0      0.00971     109.79404   109.79754
  103.0      0.00971     109.78520   109.78861
  105.0      0.00952     109.77653   109.77986
  103.0      0.00971     109.76752   109.77076
  103.0      0.00971     109.75858   109.76175
  104.0      0.00962     109.74976   109.75285
  106.0      0.00943     109.74079   109.74381
  109.0      0.00917     109.73163   109.73458
  113.0      0.00885     109.72276   109.72563
  118.0      0.00847     109.71375   109.71656
  122.0      0.00820     109.70457   109.70732
  125.0      0.00800     109.69547   109.70523
  122.0      0.00820     109.68633   109.69616
  121.0      0.00826     109.67712   109.68702
  117.0      0.00855     109.66794   109.67791
  116.0      0.00862     109.65871   109.66876
  112.0      0.00893     109.64953   109.65967
  110.0      0.00909     109.64016   109.65038
  116.0      0.00862     109.63078   109.64111
  116.0      0.00862     109.62160   109.63554
  114.0      0.00877     109.61214   109.62625
  116.0      0.00862     109.60276   109.61705
  113.0      0.00885     109.59347   109.60793
  114.0      0.00877     109.58392   109.59857
  110.0      0.00909     109.57444   109.58929
  110.0      0.00909     109.56491   109.57997
  106.0      0.00943     109.55542   109.57069
  101.0      0.00990     109.54594   109.56144
  101.0      0.00990     109.53632   109.55206
  96.0       0.01042     109.52663   109.54260
  94.0       0.01064     109.51706   109.53328
  95.0       0.01053     109.50732   109.52379
  94.0       0.01064     109.49764   109.51439
  100.0      0.01000     109.48801   109.50504
  103.0      0.00971     109.47821   109.49553
  106.0      0.00943     109.46842   109.48497
  104.0      0.00962     109.45850   109.47539
  103.0      0.00971     109.44883   109.46604
  103.0      0.00971     109.43891   109.45648
  103.0      0.00971     109.42893   109.44687
  100.0      0.01000     109.41895   109.43725
  98.0       0.01020     109.40919   109.42789
  98.0       0.01020     109.39922   109.41832
  99.0       0.01010     109.38916   109.40816
  101.0      0.00990     109.37926   109.39870
  100.0      0.01000     109.36909   109.38898
  96.0       0.01042     109.35894   109.37931
  96.0       0.01042     109.34895   109.36982
  96.0       0.01042     109.33881   109.36018
  95.0       0.01053     109.32867   109.35056
  96.0       0.01042     109.31837   109.34081
  96.0       0.01042     109.30815   109.33116
  98.0       0.01020     109.29814   109.32174
  98.0       0.01020     109.28775   109.31197
  99.0       0.01010     109.27740   109.30225
  98.0       0.01020     109.26723   109.29273
  95.0       0.01053     109.25683   109.28302
  95.0       0.01053     109.24639   109.27330
  95.0       0.01053     109.23605   109.26370
  99.0       0.01010     109.22570   109.25414
  99.0       0.01010     109.21510   109.24436
  99.0       0.01010     109.20468   109.23479
  98.0       0.01020     109.19424   109.22525
  98.0       0.01020     109.18364   109.21559
  96.0       0.01042     109.17309   109.20604
  95.0       0.01053     109.16246   109.19646
  94.0       0.01064     109.15192   109.18703
  90.0       0.01111     109.14124   109.17751
  89.0       0.01124     109.13052   109.16805
  93.0       0.01075     109.12000   109.15887
  93.0       0.01075     109.10925   109.14954
  100.0      0.01000     109.09849   109.14030
  103.0      0.00971     109.08781   109.13129
  106.0      0.00943     109.07703   109.12228
  108.0      0.00926     109.06612   109.11331
  106.0      0.00943     109.05525   109.10456
  101.0      0.00990     109.04435   109.09597
  95.0       0.01053     109.03352   109.08767
  93.0       0.01075     109.02268   109.07963
  94.0       0.01064     109.01166   109.07169
  93.0       0.01075     109.00082   109.06427
  95.0       0.01053     108.98981   109.05704
  95.0       0.01053     108.97869   109.05013
  98.0       0.01020     108.96779   109.04392
  100.0      0.01000     108.95669   109.03804
  100.0      0.01000     108.94556   109.03274
  100.0      0.01000     108.93441   109.02808
  104.0      0.00962     108.92326   109.02417
  106.0      0.00943     108.91214   109.02110
  106.0      0.00943     108.90089   109.01880
  101.0      0.00990     108.88965   109.01750
  100.0      0.01000     108.87850   109.01738
  95.0       0.01053     108.86718   109.01826
  94.0       0.01064     108.85584   109.02038
  95.0       0.01053     108.84468   109.02402
  94.0       0.01064     108.83329   109.02888
  93.0       0.01075     108.82193   109.03530
  95.0       0.01053     108.81063   109.04339
  99.0       0.01010     108.79919   109.05301
  100.0      0.01000     108.78770   109.06432
  101.0      0.00990     108.77616   109.07738
  104.0      0.00962     108.76472   109.09235
  101.0      0.00990     108.75328   109.10918
  101.0      0.00990     108.74173   109.12773
  106.0      0.00943     108.73002   109.14794
  104.0      0.00962     108.71864   109.17027
  104.0      0.00962     108.70702   109.19406
  105.0      0.00952     108.69524   109.21928
  104.0      0.00962     108.68374   109.24628
  103.0      0.00971     108.67201   109.27436
  101.0      0.00990     108.66032   109.30359
  101.0      0.00990     108.64854   109.33363
  99.0       0.01010     108.63686   109.36436
  99.0       0.01010     108.62505   109.39530
  103.0      0.00971     108.61329   109.42623
  104.0      0.00962     108.60141   109.45663
  105.0      0.00952     108.58968   109.48630
  105.0      0.00952     108.57773   109.51445
  106.0      0.00943     108.56583   109.54083
  105.0      0.00952     108.55395   109.56493
  106.0      0.00943     108.54195   109.58610
  105.0      0.00952     108.53002   109.60400
  109.0      0.00917     108.51818   109.61822
  109.0      0.00917     108.50609   109.62796
  108.0      0.00926     108.49406   109.63320
  108.0      0.00926     108.48196   109.63352
  106.0      0.00943     108.46986   109.62881
  109.0      0.00917     108.45788   109.61908
  110.0      0.00909     108.44567   109.60399
  108.0      0.00926     108.43349   109.58387
  106.0      0.00943     108.42136   109.55893
  109.0      0.00917     108.40919   109.52930
  114.0      0.00877     108.39687   109.49517
  118.0      0.00847     108.38480   109.45731
  124.0      0.00806     108.37249   109.41561
  131.0      0.00763     108.36022   109.37079
  141.0      0.00709     108.34785   109.32315
  147.0      0.00680     108.33557   109.27334
  152.0      0.00658     108.32323   109.22168
  156.0      0.00641     108.31070   109.16849
  158.0      0.00633     108.29836   109.11457
  164.0      0.00610     108.28606   109.06021
  169.0      0.00592     108.27357   109.00552
  174.0      0.00575     108.26109   108.95109
  171.0      0.00585     108.24863   108.89722
  169.0      0.00592     108.23613   108.84412
  164.0      0.00610     108.22350   108.79193
  161.0      0.00621     108.21105   108.74119
  159.0      0.00629     108.19846   108.69171
  156.0      0.00641     108.18587   108.64379
  152.0      0.00658     108.17324   108.59749
  153.0      0.00654     108.16060   108.55290
  150.0      0.00667     108.14806   108.51020
  149.0      0.00671     108.13525   108.46903
  138.0      0.00725     108.12254   108.42977
  135.0      0.00741     108.10994   108.39242
  129.0      0.00775     108.09711   108.35659
  127.0      0.00787     108.08427   108.32248
  122.0      0.00820     108.07159   108.29018
  120.0      0.00833     108.05872   108.25928
  120.0      0.00833     108.04595   108.23000
  117.0      0.00855     108.03301   108.20198
  117.0      0.00855     108.02020   108.17545
  117.0      0.00855     108.00723   108.14999
  114.0      0.00877     107.99435   108.12582
  112.0      0.00893     107.98132   108.10258
  109.0      0.00917     107.96849   108.08053
  109.0      0.00917     107.95547   108.05920
  108.0      0.00926     107.94246   108.03872
  103.0      0.00971     107.92945   108.01899
  103.0      0.00971     107.91634   107.99983
  100.0      0.01000     107.90333   107.98141
  101.0      0.00990     107.89028   107.96348
  103.0      0.00971     107.87710   107.94591
  99.0       0.01010     107.86402   107.92889
  96.0       0.01042     107.85097   107.91227
  96.0       0.01042     107.83756   107.89565
  95.0       0.01053     107.82448   107.87965
  93.0       0.01075     107.81129   107.86382
  90.0       0.01111     107.79803   107.84815
  93.0       0.01075     107.78490   107.83282
  98.0       0.01020     107.77148   107.81741
  95.0       0.01053     107.75824   107.80230
  99.0       0.01010     107.74498   107.78733
  99.0       0.01010     107.73157   107.77234
  96.0       0.01042     107.71823   107.75753
  99.0       0.01010     107.70490   107.74283
  94.0       0.01064     107.69138   107.72803
  91.0       0.01099     107.67799   107.71343
  89.0       0.01124     107.66455   107.69886
  89.0       0.01124     107.65101   107.68425
  91.0       0.01099     107.63767   107.66990
  90.0       0.01111     107.62416   107.65543
  90.0       0.01111     107.61060   107.64095
  93.0       0.01075     107.59719   107.62667
  95.0       0.01053     107.58357   107.61222
  96.0       0.01042     107.56999   107.59785
  94.0       0.01064     107.55645   107.58355
  94.0       0.01064     107.54277   107.56915
  89.0       0.01124     107.52921   107.55488
  93.0       0.01075     107.51558   107.54059
  94.0       0.01064     107.50182   107.52618
  94.0       0.01064     107.48815   107.51189
  93.0       0.01075     107.47447   107.49762
  91.0       0.01099     107.46062   107.48319
  93.0       0.01075     107.44706   107.46909
  90.0       0.01111     107.43319   107.45468
  93.0       0.01075     107.41946   107.44044
  91.0       0.01099     107.40572   107.42620
  90.0       0.01111     107.39173   107.41174
  91.0       0.01099     107.37801   107.39755
  91.0       0.01099     107.36413   107.38322
  93.0       0.01075     107.35009   107.36876
  95.0       0.01053     107.33625   107.35451
  95.0       0.01053     107.32231   107.34016
  94.0       0.01064     107.30830   107.32577
  96.0       0.01042     107.29452   107.31160
  96.0       0.01042     107.28043   107.29716
  98.0       0.01020     107.26637   107.28273
  100.0      0.01000     107.25248   107.26850
  98.0       0.01020     107.23844   107.25413
  94.0       0.01064     107.22445   107.23981
  95.0       0.01053     107.21040   107.22546
  93.0       0.01075     107.19621   107.21096
  91.0       0.01099     107.18221   107.19667
  90.0       0.01111     107.16814   107.18231
  91.0       0.01099     107.15377   107.16766
  88.0       0.01136     107.13969   107.15331
  91.0       0.01099     107.12551   107.13888
  91.0       0.01099     107.11126   107.12437
  88.0       0.01136     107.09718   107.11005
  88.0       0.01136     107.08290   107.09552
  93.0       0.01075     107.06860   107.08099
  93.0       0.01075     107.05444   107.06660
  96.0       0.01042     107.04009   107.05203
  96.0       0.01042     107.02579   107.03751
  95.0       0.01053     107.01152   107.02303
  94.0       0.01064     106.99704   107.00835
  94.0       0.01064     106.98276   106.98681
  91.0       0.01099     106.96836   106.97234
  91.0       0.01099     106.95398   106.95789
  95.0       0.01053     106.93964   106.94347
  95.0       0.01053     106.92515   106.92892
  95.0       0.01053     106.91068   106.91438
  94.0       0.01064     106.89632   106.89996
  94.0       0.01064     106.88179   106.88536
  91.0       0.01099     106.86730   106.86730
  91.0       0.01099     106.85284   106.85284
  90.0       0.01111     106.83817   106.83817
  94.0       0.01064     106.82371   106.82371
  98.0       0.01020     106.80925   106.80925
  96.0       0.01042     106.79451   106.79451
  96.0       0.01042     106.77995   106.77995
  98.0       0.01020     106.76544   106.76544
  98.0       0.01020     106.75064   106.75064
  100.0      0.01000     106.73615   106.73615
  100.0      0.01000     106.72144   106.72144
  104.0      0.00962     106.70670   106.70670
  101.0      0.00990     106.69214   106.69214
  101.0      0.00990     106.67737   106.67737
  98.0       0.01020     106.66264   106.66264
  94.0       0.01064     106.64788   106.64788
  94.0       0.01064     106.63297   106.63297
  94.0       0.01064     106.61834   106.61834
  94.0       0.01064     106.60340   106.60340
  95.0       0.01053     106.58866   106.58866
  94.0       0.01064     106.57391   106.57391
  96.0       0.01042     106.55902   106.55902
  98.0       0.01020     106.54404   106.54404
  100.0      0.01000     106.52928   106.52928
  101.0      0.00990     106.51436   106.51436
  104.0      0.00962     106.49943   106.49943
  105.0      0.00952     106.48463   106.48463
  109.0      0.00917     106.46954   106.46954
  109.0      0.00917     106.45469   106.45469
  108.0      0.00926     106.43967   106.43967
  104.0      0.00962     106.42462   106.42462
  100.0      0.01000     106.40971   106.40971
  98.0       0.01020     106.39468   106.39468
  99.0       0.01010     106.37962   106.37962
  98.0       0.01020     106.36459   106.36459
  99.0       0.01010     106.34952   106.34952
  100.0      0.01000     106.33443   106.33443
  104.0      0.00962     106.31940   106.31940
  104.0      0.00962     106.30428   106.30428
  108.0      0.00926     106.28905   106.28905
  109.0      0.00917     106.27408   106.27408
  105.0      0.00952     106.25870   106.25870
  104.0      0.00962     106.24368   106.24368
  103.0      0.00971     106.22846   106.22846
  103.0      0.00971     106.21314   106.21314
  104.0      0.00962     106.19807   106.19807
  104.0      0.00962     106.18283   106.18283
  104.0      0.00962     106.16753   106.16753
  108.0      0.00926     106.15237   106.15237
  112.0      0.00893     106.13706   106.13706
  112.0      0.00893     106.12174   106.12174
  113.0      0.00885     106.10654   106.10654
  112.0      0.00893     106.09098   106.09098
  106.0      0.00943     106.07577   106.07577
  106.0      0.00943     106.06058   106.06058
  101.0      0.00990     106.04498   106.04498
  96.0       0.01042     106.02975   106.02975
  96.0       0.01042     106.01435   106.01435
  96.0       0.01042     105.99881   105.99881
  95.0       0.01053     105.98351   105.98351
  95.0       0.01053     105.96805   105.96805
  100.0      0.01000     105.95261   105.95261
  99.0       0.01010     105.93716   105.93716
  96.0       0.01042     105.92175   105.92175
  99.0       0.01010     105.90623   105.90623
  99.0       0.01010     105.89077   105.89077
  99.0       0.01010     105.87508   105.87508
  101.0      0.00990     105.85966   105.85966
  103.0      0.00971     105.84406   105.84406
  105.0      0.00952     105.82842   105.82842
  110.0      0.00909     105.81294   105.81294
  109.0      0.00917     105.79739   105.79739
  109.0      0.00917     105.78173   105.78173
  106.0      0.00943     105.76630   105.76630
  106.0      0.00943     105.75056   105.75056
  105.0      0.00952     105.73493   105.73493
  99.0       0.01010     105.71936   105.71936
  98.0       0.01020     105.70356   105.70356
  99.0       0.01010     105.68790   105.68790
  100.0      0.01000     105.67239   105.67239
  105.0      0.00952     105.65647   105.65647
  106.0      0.00943     105.64082   105.64082
  113.0      0.00885     105.62511   105.62511
  108.0      0.00926     105.60920   105.60920
  104.0      0.00962     105.59364   105.59364
  99.0       0.01010     105.57781   105.57781
  94.0       0.01064     105.56206   105.56206
  91.0       0.01099     105.54626   105.54626
  90.0       0.01111     105.53042   105.53042
  88.0       0.01136     105.51460   105.51460
  89.0       0.01124     105.49889   105.49889
  94.0       0.01064     105.48286   105.48286
  98.0       0.01020     105.46702   105.46702
  94.0       0.01064     105.45123   105.45123
  95.0       0.01053     105.43526   105.43526
  95.0       0.01053     105.41946   105.41946
  95.0       0.01053     105.40346   105.40346
  94.0       0.01064     105.38754   105.38754
  91.0       0.01099     105.37174   105.37174
  91.0       0.01099     105.35571   105.35571
  91.0       0.01099     105.33971   105.33971
  93.0       0.01075     105.32389   105.32389
  95.0       0.01053     105.30774   105.30774
  95.0       0.01053     105.29179   105.29179
  95.0       0.01053     105.27584   105.27584
  93.0       0.01075     105.25973   105.25973
  91.0       0.01099     105.24379   105.24379
  94.0       0.01064     105.22767   105.22767
  94.0       0.01064     105.21162   105.21162
  96.0       0.01042     105.19565   105.19565
  98.0       0.01020     105.17963   105.17963
  100.0      0.01000     105.16350   105.16350
  99.0       0.01010     105.14742   105.14742
  96.0       0.01042     105.13131   105.13131
  94.0       0.01064     105.11513   105.11513
  91.0       0.01099     105.09914   105.09914
  90.0       0.01111     105.08279   105.08279
  91.0       0.01099     105.06676   105.06676
  93.0       0.01075     105.05054   105.05054
  94.0       0.01064     105.03432   105.03432
  94.0       0.01064     105.01813   105.01813
  93.0       0.01075     105.00201   105.00201
  93.0       0.01075     104.98568   104.98568
  96.0       0.01042     104.96964   104.96964
  99.0       0.01010     104.95335   104.95335
  99.0       0.01010     104.93703   104.93703
  98.0       0.01020     104.92089   104.92089
  98.0       0.01020     104.90456   104.90456
  98.0       0.01020     104.88836   104.88836
  96.0       0.01042     104.87214   104.87214
  93.0       0.01075     104.85569   104.85569
  89.0       0.01124     104.83936   104.83936
  89.0       0.01124     104.82314   104.82314
  91.0       0.01099     104.80676   104.80676
  93.0       0.01075     104.79054   104.79054
  91.0       0.01099     104.77412   104.77412
  94.0       0.01064     104.75779   104.75779
  96.0       0.01042     104.74147   104.74147
  99.0       0.01010     104.72513   104.72513
  99.0       0.01010     104.70866   104.70866
  100.0      0.01000     104.69236   104.69236
  100.0      0.01000     104.67575   104.67575
  96.0       0.01042     104.65941   104.65941
  98.0       0.01020     104.64303   104.64303
  95.0       0.01053     104.62640   104.62640
  95.0       0.01053     104.61005   104.61005
  94.0       0.01064     104.59373   104.59373
  91.0       0.01099     104.57719   104.57719
  90.0       0.01111     104.56084   104.56084
  88.0       0.01136     104.54422   104.54422
  89.0       0.01124     104.52770   104.52770
  89.0       0.01124     104.51138   104.51138
  87.0       0.01149     104.49470   104.49470
  89.0       0.01124     104.47820   104.47820
  94.0       0.01064     104.46171   104.46171
  100.0      0.01000     104.44508   104.44508
  99.0       0.01010     104.42861   104.42861
  99.0       0.01010     104.41211   104.41211
  98.0       0.01020     104.39535   104.39535
  99.0       0.01010     104.37899   104.37899
  99.0       0.01010     104.36232   104.36232
  98.0       0.01020     104.34570   104.34570
  95.0       0.01053     104.32917   104.32917
  95.0       0.01053     104.31256   104.31256
  96.0       0.01042     104.29592   104.29592
  93.0       0.01075     104.27931   104.27931
  88.0       0.01136     104.26250   104.26250
  87.0       0.01149     104.24592   104.24592
  87.0       0.01149     104.22932   104.22932
  91.0       0.01099     104.21260   104.21260
  91.0       0.01099     104.19596   104.19596
  90.0       0.01111     104.17925   104.17925
  89.0       0.01124     104.16256   104.16256
  93.0       0.01075     104.14602   104.14602
  93.0       0.01075     104.12925   104.12925
  90.0       0.01111     104.11245   104.11245
  91.0       0.01099     104.09588   104.09588
  94.0       0.01064     104.07894   104.07894
  96.0       0.01042     104.06230   104.06230
  96.0       0.01042     104.04560   104.04560
  93.0       0.01075     104.02869   104.02869
  91.0       0.01099     104.01202   104.01202
  93.0       0.01075     103.99538   103.99538
  98.0       0.01020     103.97844   103.97844
  98.0       0.01020     103.96179   103.96179
  94.0       0.01064     103.94493   103.94493
  94.0       0.01064     103.92814   103.92814
  95.0       0.01053     103.91140   103.91140
  96.0       0.01042     103.89445   103.89445
  96.0       0.01042     103.87762   103.87762
  96.0       0.01042     103.86085   103.86085
  96.0       0.01042     103.84399   103.84399
  96.0       0.01042     103.82719   103.82719
  96.0       0.01042     103.81036   103.81036
  95.0       0.01053     103.79336   103.79336
  93.0       0.01075     103.77666   103.77666
  91.0       0.01099     103.75970   103.75970
  95.0       0.01053     103.74280   103.74280
  95.0       0.01053     103.72604   103.72604
  98.0       0.01020     103.70904   103.70904
  96.0       0.01042     103.69218   103.69218
  98.0       0.01020     103.67530   103.67530
  96.0       0.01042     103.65822   103.65822
  94.0       0.01064     103.64143   103.64143
  96.0       0.01042     103.62457   103.62457
  98.0       0.01020     103.60748   103.60748
  99.0       0.01010     103.59063   103.59063
  104.0      0.00962     103.57370   103.57370
  103.0      0.00971     103.55659   103.55659
  105.0      0.00952     103.53984   103.53984
  104.0      0.00962     103.52278   103.52278
  106.0      0.00943     103.50581   103.50581
  108.0      0.00926     103.48884   103.48884
  106.0      0.00943     103.47188   103.47188
  105.0      0.00952     103.45482   103.45482
  108.0      0.00926     103.43787   103.43787
  106.0      0.00943     103.42078   103.42078
  105.0      0.00952     103.40382   103.40382
  100.0      0.01000     103.38681   103.38681
  99.0       0.01010     103.36969   103.36969
  98.0       0.01020     103.35278   103.35278
  99.0       0.01010     103.33574   103.33574
  103.0      0.00971     103.31853   103.31853
  103.0      0.00971     103.30173   103.30173
  105.0      0.00952     103.28455   103.28455
  112.0      0.00893     103.26755   103.26755
  113.0      0.00885     103.25057   103.25057
  117.0      0.00855     103.23333   103.23333
  117.0      0.00855     103.21634   103.21634
  121.0      0.00826     103.19940   103.19940
  121.0      0.00826     103.18205   103.18205
  122.0      0.00820     103.16504   103.16504
  122.0      0.00820     103.14797   103.14797
  121.0      0.00826     103.13081   103.13081
  121.0      0.00826     103.11382   103.11382
  124.0      0.00806     103.09668   103.09668
  129.0      0.00775     103.07951   103.07951
  131.0      0.00763     103.06248   103.06248
  128.0      0.00781     103.04523   103.04523
  134.0      0.00746     103.02813   103.02813
  135.0      0.00741     103.01118   103.01118
  137.0      0.00730     102.99388   102.99388
  140.0      0.00714     102.97678   102.97678
  141.0      0.00709     102.95956   102.95956
  143.0      0.00699     102.94238   102.94238
  144.0      0.00694     102.92525   102.92525
  147.0      0.00680     102.90811   102.90811
  143.0      0.00699     102.89093   102.89093
  143.0      0.00699     102.87392   102.87392
  144.0      0.00694     102.85651   102.85651
  143.0      0.00699     102.83939   102.83939
  141.0      0.00709     102.82231   102.82231
  143.0      0.00699     102.80503   102.80503
  140.0      0.00714     102.78786   102.78786
  141.0      0.00709     102.77073   102.77073
  138.0      0.00725     102.75336   102.75336
  137.0      0.00730     102.73626   102.73626
  134.0      0.00746     102.71909   102.71909
  129.0      0.00775     102.70171   102.70171
  125.0      0.00800     102.68475   102.68475
  122.0      0.00820     102.66737   102.66737
  118.0      0.00847     102.65018   102.65018
  118.0      0.00847     102.63301   102.63301
  117.0      0.00855     102.61581   102.61581
  118.0      0.00847     102.59841   102.59841
  113.0      0.00885     102.58131   102.58131
  117.0      0.00855     102.56382   102.56382
  116.0      0.00862     102.54679   102.54679
  114.0      0.00877     102.52947   102.52947
  114.0      0.00877     102.51212   102.51212
  112.0      0.00893     102.49497   102.49497
  112.0      0.00893     102.47765   102.47765
  116.0      0.00862     102.46036   102.46036
  118.0      0.00847     102.44321   102.44321
  121.0      0.00826     102.42592   102.42592
  120.0      0.00833     102.40867   102.40867
  125.0      0.00800     102.39144   102.39144
  121.0      0.00826     102.37404   102.37404
  121.0      0.00826     102.35682   102.35682
  118.0      0.00847     102.33958   102.33958
  117.0      0.00855     102.32219   102.32219
  120.0      0.00833     102.30492   102.30492
  121.0      0.00826     102.28764   102.28764
  122.0      0.00820     102.27024   102.27024
  122.0      0.00820     102.25313   102.25313
  124.0      0.00806     102.23573   102.23573
  127.0      0.00787     102.21846   102.21846
  124.0      0.00806     102.20124   102.20124
  127.0      0.00787     102.18391   102.18391
  129.0      0.00775     102.16656   102.16656
  128.0      0.00781     102.14938   102.14938
  128.0      0.00781     102.13190   102.13190
  121.0      0.00826     102.11457   102.11457
  124.0      0.00806     102.09723   102.09723
  118.0      0.00847     102.07991   102.07991
  120.0      0.00833     102.06264   102.06264
  121.0      0.00826     102.04535   102.04535
  121.0      0.00826     102.02782   102.02782
  124.0      0.00806     102.01067   102.01067
  128.0      0.00781     101.99329   101.99329
  125.0      0.00800     101.97600   101.97600
  128.0      0.00781     101.95872   101.95872
  127.0      0.00787     101.94127   101.94127
  134.0      0.00746     101.92397   101.92397
  132.0      0.00758     101.90669   101.90669
  134.0      0.00746     101.88916   101.88916
  131.0      0.00763     101.87193   120.72254
  127.0      0.00787     101.85466   121.03275
  122.0      0.00820     101.83718   121.35125
  124.0      0.00806     101.81992   121.67879
  122.0      0.00820     101.80260   122.01537
  125.0      0.00800     101.78522   122.36136
  125.0      0.00800     101.76794   122.71721
  129.0      0.00775     101.75053   123.08305
  135.0      0.00741     101.73310   123.45937
  141.0      0.00709     101.71584   133.15337
  146.0      0.00685     101.69837   133.71283
  149.0      0.00671     101.68099   134.28825
  150.0      0.00667     101.66371   134.88020
  152.0      0.00658     101.64633   135.48911
  150.0      0.00667     101.62897   136.11572
  144.0      0.00694     101.61159   136.76067
  141.0      0.00709     101.59417   137.42461
  140.0      0.00714     101.57700   138.10858
  141.0      0.00709     101.55956   138.81282
  143.0      0.00699     101.54220   139.53848
  147.0      0.00680     101.52496   140.28645
  150.0      0.00667     101.50733   141.05710
  153.0      0.00654     101.49007   141.85213
  158.0      0.00633     101.47279   142.67209
  159.0      0.00629     101.45526   143.51784
  164.0      0.00610     101.43795   144.39088
  174.0      0.00575     101.42060   145.29218
  176.0      0.00568     101.40320   146.22287
  179.0      0.00559     101.38602   147.18456
  177.0      0.00565     101.36853   148.17809
  172.0      0.00581     101.35120   149.20537
  166.0      0.00602     101.33389   150.26784
  164.0      0.00610     101.31645   151.36703
  163.0      0.00613     101.29913   152.50500
  163.0      0.00613     101.28178   153.68355
  167.0      0.00599     101.26428   154.90466
  174.0      0.00575     101.24696   156.17099
  181.0      0.00552     101.22963   157.48485
  186.0      0.00538     101.21219   158.84892
  186.0      0.00538     101.19495   160.26662
  187.0      0.00535     101.17755   161.74098
  191.0      0.00524     101.16014   163.27597
  193.0      0.00518     101.14290   164.87607
  198.0      0.00505     101.12547   166.54576
  200.0      0.00500     101.10806   168.29073
  205.0      0.00488     101.09077   170.11737
  207.0      0.00483     101.07334   172.03252
  208.0      0.00481     101.05602   174.04457
  212.0      0.00472     101.03876   176.16287
  216.0      0.00463     101.02111   178.39769
  221.0      0.00452     101.00399   180.76236
  229.0      0.00437     100.98663   183.27036
  233.0      0.00429     100.96915   185.93816
  242.0      0.00413     100.95193   188.78496
  250.0      0.00400     100.93460   191.83206
  256.0      0.00391     100.91719   195.10429
  260.0      0.00385     100.89986   198.63017
  266.0      0.00376     100.88255   202.44209
  272.0      0.00368     100.86519   206.57683
  274.0      0.00365     100.84786   211.07637
  285.0      0.00351     100.83038   215.98790
  293.0      0.003413    100.81309   221.36517
  300.0      0.003333    100.79576   227.26790
  313.0      0.003195    100.77842   233.76311
  324.0      0.003086    100.76115   240.92551
  335.0      0.002985    100.74380   248.83759
  340.0      0.002941    100.72634   257.59042
  349.0      0.002865    100.70915   267.28433
  349.0      0.002865    100.69178   278.02783
  356.0      0.002809    100.67444   289.93939
  366.0      0.002732    100.65722   303.14651
  373.0      0.002681    100.63974   317.78540
  388.0      0.002577    100.62250   334.00177
  400.0      0.002500    100.60519   351.94891
  420.0      0.002381    100.58772   371.78766
  444.0      0.002252    100.57053   393.68594
  457.0      0.002188    100.55319   417.81604
  470.0      0.002128    100.53574   444.35434
  484.0      0.002066    100.51866   473.47949
  506.0      0.001976    100.50127   505.36884
  523.0      0.001912    100.48391   540.19800
  549.0      0.001821    100.46674   578.13739
  579.0      0.001727    100.44936   619.34833
  609.0      0.001642    100.43210   663.98212
  650.0      0.001538    100.41486   712.17456
  689.0      0.001451    100.39733   764.04327
  722.0      0.001385    100.38020   819.68542
  760.0      0.001316    100.36288   879.17126
  809.0      0.001236    100.34550   942.54297
  867.0      0.001153    100.32830   1009.80957
  930.0      0.001075    100.31111   1080.94495
  1000.0     0.001000    100.29375   1155.87915
  1085.0     0.000922    100.27659   1234.50281
  1199.0     0.000834    100.25925   1316.65784
  1305.0     0.000766    100.24202   1402.13745
  1425.0     0.000702    100.22473   1490.68030
  1536.0     0.000651    100.20737   1581.97034
  1640.0     0.000610    100.19025   1675.63367
  1775.0     0.000563    100.17307   1771.23389
  1887.0     0.000530    100.15565   1868.27368
  2003.0     0.000499    100.13847   1966.19177
  2110.0     0.000474    100.12119   2064.36035
  2250.0     0.000444    100.10390   2162.08960
  2389.0     0.000419    100.08680   2258.62744
  2506.0     0.000399    100.06955   2353.16431
  2614.0     0.000383    100.05232   2444.84082
  2704.0     0.000370    100.03510   2532.75879
  2789.0     0.000359    100.01788   2615.99487
  2869.0     0.0003486   100.00067   2693.62085
  2909.0     0.0003438   99.98347    2764.72583
  2943.0     0.0003398   99.96608    2828.44019
  2970.0     0.0003367   99.94905    2883.96387
  3004.0     0.0003329   99.93179    2930.59033
  3011.0     0.0003321   99.91452    2967.72974
  3025.0     0.0003306   99.89735    2994.92773
  3004.0     0.0003329   99.88022    3011.87451
  2991.0     0.0003343   99.86289    3018.41040
  2970.0     0.0003367   99.84592    3014.52344
  2943.0     0.0003398   99.82868    3000.33984
  2916.0     0.0003429   99.81149    2976.11548
  2896.0     0.0003453   99.79442    2942.22144
  2849.0     0.000351    99.77706    2899.13037
  2802.0     0.000357    99.75997    2847.40625
  2743.0     0.000365    99.74300    2787.68799
  2698.0     0.000371    99.72568    2720.68042
  2595.0     0.000385    99.70860    2647.14185
  2513.0     0.000398    99.69141    2567.86890
  2419.0     0.000413    99.67424    2483.68481
  2310.0     0.000433    99.65717    2395.42456
  2215.0     0.000451    99.64001    2303.91968
  2122.0     0.000471    99.62296    2209.98584
  2019.0     0.000495    99.60587    2117.00952
  1909.0     0.000524    99.58867    2020.59399
  1801.0     0.000555    99.57158    1923.98596
  1691.0     0.000591    99.55447    1827.83142
  1580.0     0.000633    99.53729    1732.71936
  1492.0     0.000670    99.52019    1639.17871
  1406.0     0.000711    99.50321    1547.67773
  1305.0     0.000766    99.48598    1458.62341
  1234.0     0.000810    99.46905    1372.36450
  1160.0     0.000862    99.45200    1290.46606
  1101.0     0.000908    99.43479    1210.64563
  1032.0     0.000969    99.41796    1134.33643
  965.0      0.001036    99.40077    1061.67517
  900.0      0.001111    99.38369    992.75470
  845.0      0.001183    99.36672    927.62634
  798.0      0.001253    99.34961    866.30347
  760.0      0.001316    99.33255    808.76575
  719.0      0.001391    99.31568    754.96283
  686.0      0.001458    99.29846    704.81696
  660.0      0.001515    99.28149    658.22888
  631.0      0.001585    99.26446    615.07886
  603.0      0.001658    99.24740    575.23187
  582.0      0.001718    99.23057    538.54053
  564.0      0.001773    99.21354    504.84708
  543.0      0.001842    99.19658    473.98801
  526.0      0.001901    99.17969    445.79547
  515.0      0.001942    99.16261    420.09998
  503.0      0.001988    99.14565    396.73318
  492.0      0.002033    99.12868    375.52850
  484.0      0.002066    99.11160    356.32404
  470.0      0.002128    99.09473    338.96341
  457.0      0.002188    99.07787    323.29657
  441.0      0.002268    99.06081    309.18109
  433.0      0.002309    99.04392    296.48355
  413.0      0.002421    99.02705    285.07849
  405.0      0.002469    99.00996    274.84985
  398.0      0.002513    98.99326    265.69165
  390.0      0.002564    98.97619    257.50586
  378.0      0.002646    98.95935    250.20529
  371.0      0.002695    98.94257    243.71097
  366.0      0.002732    98.92556    237.95284
  359.0      0.002786    98.90873    232.87000
  347.0      0.002882    98.89191    228.40935
  345.0      0.002899    98.87493    224.52539
  333.0      0.003003    98.85808    221.18068
  331.0      0.003021    98.84122    218.34415
  322.0      0.003106    98.82430    215.99123
  311.0      0.003215    98.80773    214.10391
  304.0      0.003289    98.79072    212.66837
  306.0      0.003268    98.77388    211.67717
  311.0      0.003215    98.75717    211.12677
  311.0      0.003215    98.74026    211.01729
  304.0      0.003289    98.72341    211.35295
  300.0      0.003333    98.70676    212.14081
  295.0      0.003390    98.68975    213.38965
  291.0      0.003436    98.67316    215.11148
  283.0      0.00353     98.65634    217.31831
  281.0      0.00356     98.63946    220.02367
  276.0      0.00362     98.62279    223.24153
  278.0      0.00360     98.60603    226.98483
  283.0      0.00353     98.58920    231.26599
  278.0      0.00360     98.57271    236.09621
  276.0      0.00362     98.55596    241.48360
  272.0      0.00368     98.53911    247.43434
  272.0      0.00368     98.52261    253.95155
  274.0      0.00365     98.50562    261.03329
  278.0      0.00360     98.48898    268.67496
  285.0      0.00351     98.47249    276.86588
  285.0      0.00351     98.45557    285.58984
  287.0      0.003484    98.43899    294.82605
  291.0      0.003436    98.42226    304.54636
  293.0      0.003413    98.40553    314.71683
  300.0      0.003333    98.38911    325.29691
  298.0      0.003356    98.37242    336.23822
  302.0      0.003311    98.35573    347.48605
  317.0      0.003155    98.33923    358.97867
  326.0      0.003067    98.32253    370.64627
  340.0      0.002941    98.30588    382.41290
  359.0      0.002786    98.28940    394.19556
  378.0      0.002646    98.27259    405.90414
  395.0      0.002532    98.25613    417.44363
  413.0      0.002421    98.23955    428.71295
  423.0      0.002364    98.22291    439.60696
  433.0      0.002309    98.20647    450.01816
  444.0      0.002252    98.18990    459.83707
  449.0      0.002227    98.17327    468.95529
  446.0      0.002242    98.15691    477.26785
  460.0      0.002174    98.14028    484.67426
  468.0      0.002137    98.12379    491.08310
  476.0      0.002101    98.10738    496.41312
  476.0      0.002101    98.09066    500.59525
  473.0      0.002114    98.07428    503.57623
  470.0      0.002128    98.05788    505.31720
  473.0      0.002114    98.04125    505.79572
  465.0      0.002151    98.02489    505.00610
  454.0      0.002203    98.00849    483.96997
  449.0      0.002227    97.99184    481.00861
  449.0      0.002227    97.97558    476.84167
  441.0      0.002268    97.95908    471.51846
  431.0      0.002320    97.94276    465.09995
  423.0      0.002364    97.92645    457.65640
  415.0      0.002410    97.90997    449.26645
  410.0      0.002439    97.89353    440.01630
  408.0      0.002451    97.87718    429.99771
  390.0      0.002564    97.86066    419.30661
  375.0      0.002667    97.84444    398.68546
  363.0      0.002755    97.82806    387.10583
  347.0      0.002882    97.81168    375.14859
  329.0      0.003040    97.79546    362.91183
  315.0      0.003175    97.77910    350.49014
  308.0      0.003247    97.76272    337.97412
  300.0      0.003333    97.74654    325.44934
  295.0      0.003390    97.73022    312.99475
  283.0      0.00353     97.71396    300.68335
  262.0      0.00382     97.69769    288.58112
  248.0      0.00403     97.68132    276.74673
  233.0      0.00429     97.66513    265.23233
  218.0      0.00459     97.64902    254.08244
  210.0      0.00476     97.63267    243.33450
  207.0      0.00483     97.61649    233.01984
  200.0      0.00500     97.60024    223.16263
  196.0      0.00510     97.58396    213.78125
  189.0      0.00529     97.56799    204.88850
  186.0      0.00538     97.55173    196.49095
  182.0      0.00549     97.53552    188.59100
  181.0      0.00552     97.51945    181.18645
  176.0      0.00568     97.50321    174.27054
  172.0      0.00581     97.48714    167.83371
  176.0      0.00568     97.47111    161.86278
  176.0      0.00568     97.45476    156.34172
  167.0      0.00599     97.43874    151.25337
  164.0      0.00610     97.42271    146.57787
  156.0      0.00641     97.40650    142.29413
  156.0      0.00641     97.39053    138.38083
  159.0      0.00629     97.37450    134.81526
  156.0      0.00641     97.35831    131.57474
  155.0      0.00645     97.34245    128.63708
  155.0      0.00645     97.32636    125.97946
  153.0      0.00654     97.31023    123.58024
  150.0      0.00667     97.29437    121.41859
  144.0      0.00694     97.27827    119.47369
  141.0      0.00709     97.26231    117.72656
  135.0      0.00741     97.24646    116.15885
  134.0      0.00746     97.23024    114.75285
  137.0      0.00730     97.21442    113.49327
  134.0      0.00746     97.19852    112.36465
  132.0      0.00758     97.18245    111.35316
  129.0      0.00775     97.16667    110.44659
  122.0      0.00820     97.15064    109.63284
  120.0      0.00833     97.13486    108.90195
  120.0      0.00833     97.11907    108.24414
  118.0      0.00847     97.10304    107.65066
  118.0      0.00847     97.08718    107.11427
  116.0      0.00862     97.07145    106.62813
  113.0      0.00885     97.05545    106.18578
  114.0      0.00877     97.03976    105.78243
  114.0      0.00877     97.02391    105.41290
  116.0      0.00862     97.00800    105.07313
  114.0      0.00877     96.99226    104.75974
  116.0      0.00862     96.97655    104.46940
  117.0      0.00855     96.96069    104.19917
  117.0      0.00855     96.94512    103.94711
  114.0      0.00877     96.92923    103.71053
  105.0      0.00952     96.91345    103.48806
  99.0       0.01010     96.89788    103.27824
  98.0       0.01020     96.88198    103.07921
  99.0       0.01010     96.86641    102.89046
  103.0      0.00971     96.85077    102.71060
  101.0      0.00990     96.83490    102.53861
  103.0      0.00971     96.81944    102.37440
  104.0      0.00962     96.80363    102.21655
  106.0      0.00943     96.78794    102.06497
  105.0      0.00952     96.77253    101.91936
  104.0      0.00962     96.75680    101.77868
  101.0      0.00990     96.74119    101.64298
  99.0       0.01010     96.72571    101.51198
  100.0      0.01000     96.71001    101.38502
  100.0      0.01000     96.69453    101.26230
  96.0       0.01042     96.67907    101.14336
  95.0       0.01053     96.66335    101.02772
  95.0       0.01053     96.64792    100.91576
  99.0       0.01010     96.63241    100.80693
  99.0       0.01010     96.61677    100.70103
  99.0       0.01010     96.60148    100.59837
  94.0       0.01064     96.58598    100.49829
  91.0       0.01099     96.57045    100.40083
  93.0       0.01075     96.55516    100.30615
  94.0       0.01064     96.53960    100.21364
  98.0       0.01020     96.52422    100.12361
  96.0       0.01042     96.50886    100.03585
  99.0       0.01010     96.49331    99.95004
  100.0      0.01000     96.47796    99.86649
  100.0      0.01000     96.46272    99.78552
  99.0       0.01010     96.44724    99.70574
  96.0       0.01042     96.43192    99.62795
  94.0       0.01064     96.41660    99.55191
  94.0       0.01064     96.40124    99.47753
  94.0       0.01064     96.38604    99.40496
  93.0       0.01075     96.37065    99.33378
  89.0       0.01124     96.35537    99.26421
  90.0       0.01111     96.34026    99.19628
  91.0       0.01099     96.32481    99.12944
  91.0       0.01099     96.30968    99.06427
  93.0       0.01075     96.29457    99.00066
  90.0       0.01111     96.27912    98.93777
  89.0       0.01124     96.26408    98.87651
  91.0       0.01099     96.24890    98.81628
  89.0       0.01124     96.23363    98.75712
  87.0       0.01149     96.21854    98.69924
  87.0       0.01149     96.20332    98.64232
  91.0       0.01099     96.18823    98.58655
  94.0       0.01064     96.17326    98.53191
  95.0       0.01053     96.15812    98.47807
  95.0       0.01053     96.14294    98.42513
  94.0       0.01064     96.12804    98.37337
  93.0       0.01075     96.11272    98.32208
  93.0       0.01075     96.09774    98.27198
  89.0       0.01124     96.08287    98.22282
  89.0       0.01124     96.06770    98.17416
  90.0       0.01111     96.05273    98.12648
  90.0       0.01111     96.03772    98.07950
  90.0       0.01111     96.02266    98.03320
  88.0       0.01136     96.00792    97.98795
  89.0       0.01124     95.99290    97.94310
  93.0       0.01075     95.97794    97.89897
  93.0       0.01075     95.96309    97.85560
  96.0       0.01042     95.94820    97.81282
  95.0       0.01053     95.93329    97.77062
  98.0       0.01020     95.91848    97.72913
  98.0       0.01020     95.90350    97.68803
  94.0       0.01064     95.88864    97.64764
  91.0       0.01099     95.87382    97.60781
  89.0       0.01124     95.85899    97.56850
  95.0       0.01053     95.84428    97.52985
  101.0      0.00990     95.82951    97.49161
  105.0      0.00952     95.81458    97.45267
  112.0      0.00893     95.79999    97.41559
  112.0      0.00893     95.78515    97.37873
  112.0      0.00893     95.77048    97.34250
  113.0      0.00885     95.75581    97.30669
  114.0      0.00877     95.74098    97.27118
  113.0      0.00885     95.72637    97.23627
  112.0      0.00893     95.71179    97.20181
  114.0      0.00877     95.69702    97.16756
  122.0      0.00820     95.68243    97.13387
  129.0      0.00775     95.66775    95.67001
  138.0      0.00725     95.65309    95.65544
  147.0      0.00680     95.63862    95.64108
  155.0      0.00645     95.62402    95.62657
  163.0      0.00613     95.60947    95.61215
  174.0      0.00575     95.59504    95.59784
  176.0      0.00568     95.58042    95.58337
  182.0      0.00549     95.56591    95.56901
  196.0      0.00510     95.55142    95.55470
  203.0      0.00493     95.53680    95.54027
  210.0      0.00476     95.52247    95.52614
  218.0      0.00459     95.50797    95.51187
  227.0      0.00441     95.49348    95.49765
  225.0      0.00444     95.47913    95.48359
  221.0      0.00452     95.46469    95.46947
  219.0      0.00457     95.45018    95.45531
  214.0      0.00467     95.43605    95.44157
  218.0      0.00459     95.42163    95.42760
  219.0      0.00457     95.40720    95.41364
  214.0      0.00467     95.39294    95.39992
  212.0      0.00472     95.37850    95.38607
  207.0      0.00483     95.36425    95.37247
  203.0      0.00493     95.35014    95.35908
  198.0      0.00505     95.33562    95.34534
  187.0      0.00535     95.32144    95.33202
  181.0      0.00552     95.30723    95.31874
  174.0      0.00575     95.29296    95.30550
  164.0      0.00610     95.27890    95.29253
  156.0      0.00641     95.26469    95.27953
  150.0      0.00667     95.25046    95.26658
  144.0      0.00694     95.23646    95.25397
  138.0      0.00725     95.22221    95.24121
  137.0      0.00730     95.20809    95.22868
  135.0      0.00741     95.19400    95.21629
  129.0      0.00775     95.17979    95.20388
  128.0      0.00781     95.16579    95.19178
  127.0      0.00787     95.15178    95.17979
  124.0      0.00806     95.13763    95.16773
  118.0      0.00847     95.12359    95.15591
  116.0      0.00862     95.10971    95.14433
  114.0      0.00877     95.09556    95.13256
  108.0      0.00926     95.08183    95.12131
  104.0      0.00962     95.06776    95.10978
  99.0       0.01010     95.05379    95.09841
  96.0       0.01042     95.03999    95.08727
  96.0       0.01042     95.02586    95.07584
  96.0       0.01042     95.01213    95.06482
  96.0       0.01042     94.99833    95.05374
  96.0       0.01042     94.98428    95.04242
  96.0       0.01042     94.97052    95.03136
  98.0       0.01020     94.95672    95.02021
  95.0       0.01053     94.94289    95.00897
  96.0       0.01042     94.92913    94.99770
  95.0       0.01053     94.91531    94.98628
  98.0       0.01020     94.90155    94.97478
  96.0       0.01042     94.88785    94.96319
  93.0       0.01075     94.87409    94.95137
  91.0       0.01099     94.86043    94.93945
  90.0       0.01111     94.84674    94.92730
  86.0       0.01163     94.83301    94.91486
  84.0       0.01190     94.81941    94.90233
  82.0       0.01220     94.80572    94.88944
  83.0       0.01205     94.79201    94.87627
  83.0       0.01205     94.77847    94.86301
  87.0       0.01149     94.76500    94.84955
  87.0       0.01149     94.75128    94.83557
  90.0       0.01111     94.73788    94.82166
  91.0       0.01099     94.72429    94.80729
  94.0       0.01064     94.71075    94.79273
  90.0       0.01111     94.69736    94.77809
  93.0       0.01075     94.68367    94.76293
  91.0       0.01099     94.67033    94.74792
  91.0       0.01099     94.65698    94.73270
  90.0       0.01111     94.64339    94.71707
  91.0       0.01099     94.62997    94.70148
  86.0       0.01163     94.61662    94.68581
  87.0       0.01149     94.60316    94.66992
  83.0       0.01205     94.59003    94.65428
  83.0       0.01205     94.57654    94.63821
  80.0       0.01250     94.56319    94.62222
  84.0       0.01190     94.54995    94.60631
  86.0       0.01163     94.53664    94.59032
  90.0       0.01111     94.52336    94.57436
  94.0       0.01064     94.51013    94.55846
  93.0       0.01075     94.49685    94.54255
  90.0       0.01111     94.48374    94.52686
  89.0       0.01124     94.47054    94.51112
  87.0       0.01149     94.45722    94.49534
  83.0       0.01205     94.44414    94.47987
  82.0       0.01220     94.43106    94.46448
  83.0       0.01205     94.41776    94.44896
  86.0       0.01163     94.40480    94.43387
  89.0       0.01124     94.39175    94.41879
  89.0       0.01124     94.37860    94.40371
  89.0       0.01124     94.36561    94.38889
  90.0       0.01111     94.35244    94.37400
  89.0       0.01124     94.33955    94.35948
  88.0       0.01136     94.32658    94.34499
  84.0       0.01190     94.31344    94.33042
  86.0       0.01163     94.30052    94.31618
  83.0       0.01205     94.28767    94.30209
  86.0       0.01163     94.27464    94.28791
  86.0       0.01163     94.26186    94.27408
  87.0       0.01149     94.24883    94.26006
  88.0       0.01136     94.23603    94.24637
  88.0       0.01136     94.22327    94.23278
  88.0       0.01136     94.21037    94.21913
  88.0       0.01136     94.19754    94.20561
  86.0       0.01163     94.18483    94.19227
  84.0       0.01190     94.17187    94.17874
  82.0       0.01220     94.15927    94.16563
  87.0       0.01149     94.14642    94.15231
  90.0       0.01111     94.13367    94.13913
  88.0       0.01136     94.12098    94.12606
  89.0       0.01124     94.10835    94.11307
  90.0       0.01111     94.09563    94.10005
  91.0       0.01099     94.08314    94.08727
  91.0       0.01099     94.07040    94.07427
  90.0       0.01111     94.05782    94.06146
  90.0       0.01111     94.04527    94.04870
  89.0       0.01124     94.03261    94.03586
  91.0       0.01099     94.02016    94.02325
  91.0       0.01099     94.00771    94.01064
  87.0       0.01149     93.99493    93.99771
  89.0       0.01124     93.98254    93.98521
  88.0       0.01136     93.96999    93.97253
  88.0       0.01136     93.95747    93.95992
  88.0       0.01136     93.94521    93.94756
  87.0       0.01149     93.93279    93.93504
  90.0       0.01111     93.92034    93.92252
  89.0       0.01124     93.90807    93.91016
  89.0       0.01124     93.89569    93.89771
  90.0       0.01111     93.88323    93.88519
  89.0       0.01124     93.87101    93.87290
  89.0       0.01124     93.85866    93.86050
  90.0       0.01111     93.84635    93.84813
  90.0       0.01111     93.83408    93.83581
  91.0       0.01099     93.82173    93.82341
  89.0       0.01124     93.80971    93.81134
  91.0       0.01099     93.79744    93.79903
  91.0       0.01099     93.78524    93.78679
  89.0       0.01124     93.77317    93.77468
  87.0       0.01149     93.76096    93.76244
  86.0       0.01163     93.74877    93.75021
  84.0       0.01190     93.73679    93.73819
  83.0       0.01205     93.72458    93.72595
  83.0       0.01205     93.71251    93.71384
  87.0       0.01149     93.70056    93.70187
  87.0       0.01149     93.68843    93.68971
  88.0       0.01136     93.67645    93.67770
  91.0       0.01099     93.66448    93.66570
  89.0       0.01124     93.65240    93.65359
  86.0       0.01163     93.64066    93.64182
  84.0       0.01190     93.62868    93.62982
  81.0       0.01235     93.61667    93.61778
  82.0       0.01220     93.60488    93.60598
  81.0       0.01235     93.59299    93.59406
  82.0       0.01220     93.58117    93.58222
  79.0       0.01266     93.56944    93.57047
  79.0       0.01266     93.55740    93.55841
  83.0       0.01205     93.54572    93.54670
  87.0       0.01149     93.53402    93.53499
  88.0       0.01136     93.52218    93.52312
  89.0       0.01124     93.51050    93.51143
  93.0       0.01075     93.49881    93.49972
  96.0       0.01042     93.48701    93.48790
  96.0       0.01042     93.47556    93.47644
  93.0       0.01075     93.46372    93.46458
  91.0       0.01099     93.45213    93.45297
  89.0       0.01124     93.44058    93.44141
  89.0       0.01124     93.42891    93.42973
  89.0       0.01124     93.41740    93.41820
  90.0       0.01111     93.40595    93.40675
  90.0       0.01111     93.39418    93.39495
  88.0       0.01136     93.38280    93.38308
  87.0       0.01149     93.37127    93.37155
  86.0       0.01163     93.35970    93.35997
  83.0       0.01205     93.34848    93.34875
  82.0       0.01220     93.33691    93.33718
  80.0       0.01250     93.32558    93.32584
  80.0       0.01250     93.31428    93.31453
  82.0       0.01220     93.30287    93.30312
  87.0       0.01149     93.29156    93.29180
  87.0       0.01149     93.28031    94.96483
  87.0       0.01149     93.26885    94.97705
  87.0       0.01149     93.25759    94.99022
  88.0       0.01136     93.24638    95.00397
  89.0       0.01124     93.23496    95.01804
  84.0       0.01190     93.22397    95.03308
  84.0       0.01190     93.21272    95.04844
  83.0       0.01205     93.20143    95.06435
  83.0       0.01205     93.19056    95.08128
  83.0       0.01205     93.17929    95.09843
  82.0       0.01220     93.16810    95.11629
  83.0       0.01205     93.15714    95.97205
  84.0       0.01190     93.14586    96.00304
  87.0       0.01149     93.13496    96.03536
  90.0       0.01111     93.12401    96.06860
  91.0       0.01099     93.11275    96.10255
  95.0       0.01053     93.10187    96.13790
  95.0       0.01053     93.09090    96.17424
  95.0       0.01053     93.07987    96.21162
  95.0       0.01053     93.06918    96.25047
  96.0       0.01042     93.05813    96.29013
  96.0       0.01042     93.04730    96.33123
  98.0       0.01020     93.03656    96.37365
  95.0       0.01053     93.02560    96.41714
  91.0       0.01099     93.01470    96.46202
  88.0       0.01136     93.00406    96.50853
  87.0       0.01149     92.99309    96.55612
  83.0       0.01205     92.98247    96.60554
  84.0       0.01190     92.97174    96.65635
  84.0       0.01190     92.96095    96.70867
  90.0       0.01111     92.95041    96.76286
  90.0       0.01111     92.93971    96.81857
  93.0       0.01075     92.92893    96.87594
  94.0       0.01064     92.91850    96.93545
  89.0       0.01124     92.90781    96.99657
  89.0       0.01124     92.89723    97.05975
  88.0       0.01136     92.88673    97.12500
  89.0       0.01124     92.87598    97.19211
  89.0       0.01124     92.86551    97.26168
  90.0       0.01111     92.85516    97.33363
  91.0       0.01099     92.84456    97.40771
  89.0       0.01124     92.83414    97.48444
  89.0       0.01124     92.82375    97.56379
  93.0       0.01075     92.81326    97.64574
  91.0       0.01099     92.80296    97.73074
  93.0       0.01075     92.79259    97.81866
  90.0       0.01111     92.78218    97.90969
  93.0       0.01075     92.77201    98.00431
  90.0       0.01111     92.76154    98.10214
  94.0       0.01064     92.75133    98.20398
  90.0       0.01111     92.74113    98.30981
  91.0       0.01099     92.73074    98.41971
  95.0       0.01053     92.72066    98.53445
  96.0       0.01042     92.71051    98.65401
  98.0       0.01020     92.70016    98.77863
  95.0       0.01053     92.69015    98.90924
  95.0       0.01053     92.68004    99.04590
  98.0       0.01020     92.66973    99.18902
  95.0       0.01053     92.65984    99.33979
  96.0       0.01042     92.64973    99.49827
  94.0       0.01064     92.63978    99.66554
  95.0       0.01053     92.62981    99.84226
  94.0       0.01064     92.61960    100.02915
  91.0       0.01099     92.60982    100.22793
  93.0       0.01075     92.59989    100.43916
  93.0       0.01075     92.58981    100.66416
  93.0       0.01075     92.57991    100.90470
  91.0       0.01099     92.56998    101.16221
  90.0       0.01111     92.56017    101.43859
  91.0       0.01099     92.55048    101.73586
  91.0       0.01099     92.54053    102.05584
  93.0       0.01075     92.53080    102.40145
  96.0       0.01042     92.52115    102.77520
  98.0       0.01020     92.51128    103.17974
  103.0      0.00971     92.50153    103.61864
  109.0      0.00917     92.49194    104.09542
  109.0      0.00917     92.48198    104.61340
  109.0      0.00917     92.47243    105.17751
  106.0      0.00943     92.46287    105.79181
  106.0      0.00943     92.45325    106.46108
  108.0      0.00926     92.44368    107.19067
  110.0      0.00909     92.43408    107.98603
  112.0      0.00893     92.42446    108.85313
  113.0      0.00885     92.41504    109.79847
  116.0      0.00862     92.40556    110.82850
  116.0      0.00862     92.39597    111.95020
  113.0      0.00885     92.38677    113.17143
  109.0      0.00917     92.37703    114.49896
  105.0      0.00952     92.36780    115.94185
  104.0      0.00962     92.35842    117.50772
  109.0      0.00917     92.34892    119.20509
  113.0      0.00885     92.33956    121.04290
  114.0      0.00877     92.33023    123.02985
  120.0      0.00833     92.32090    125.17482
  121.0      0.00826     92.31181    127.48692
  121.0      0.00826     92.30244    129.97449
  121.0      0.00826     92.29321    132.64658
  118.0      0.00847     92.28413    135.51164
  120.0      0.00833     92.27480    138.57741
  121.0      0.00826     92.26566    141.85196
  131.0      0.00763     92.25665    145.34235
  135.0      0.00741     92.24740    149.05470
  141.0      0.00709     92.23843    152.99525
  144.0      0.00694     92.22928    157.16832
  146.0      0.00685     92.22014    161.57800
  149.0      0.00671     92.21125    166.22716
  152.0      0.00658     92.20221    171.11693
  152.0      0.00658     92.19312    176.24747
  153.0      0.00654     92.18435    181.61781
  161.0      0.00621     92.17543    187.22456
  166.0      0.00602     92.16640    193.06311
  172.0      0.00581     92.15766    199.12747
  186.0      0.00538     92.14854    205.40863
  191.0      0.00524     92.13988    211.89713
  200.0      0.00500     92.13110    218.58009
  212.0      0.00472     92.12213    225.44290
  221.0      0.00452     92.11343    232.46935
  225.0      0.00444     92.10467    239.64015
  227.0      0.00441     92.09590    246.93408
  242.0      0.00413     92.08736    254.32768
  250.0      0.00400     92.07858    261.79449
  268.0      0.00373     92.06992    269.30649
  285.0      0.00351     92.06135    276.83276
  298.0      0.003356    92.05272    284.34003
  304.0      0.003289    92.04414    291.79297
  313.0      0.003195    92.03575    299.15414
  317.0      0.003155    92.02694    306.38339
  315.0      0.003175    92.01849    313.44016
  315.0      0.003175    92.01002    320.28131
  324.0      0.003086    92.00150    326.86319
  324.0      0.003086    91.99306    333.14163
  338.0      0.002959    91.98485    339.07251
  349.0      0.002865    91.97623    344.61163
  361.0      0.002770    91.96803    349.71780
  363.0      0.002755    91.95975    354.35062
  373.0      0.002681    91.95132    358.47284
  380.0      0.002632    91.94296    362.05161
  378.0      0.002646    91.93452    365.05765
  378.0      0.002646    91.92645    367.46729
  373.0      0.002681    91.91827    369.26129
  363.0      0.002755    91.90988    370.42633
  371.0      0.002695    91.90180    370.95544
  375.0      0.002667    91.89337    370.84610
  375.0      0.002667    91.88536    370.10272
  371.0      0.002695    91.87737    368.73380
  368.0      0.002717    91.86902    366.75290
  361.0      0.002770    91.86114    364.17926
  349.0      0.002865    91.85325    361.03500
  345.0      0.002899    91.84498    357.34610
  335.0      0.002985    91.83713    353.14316
  333.0      0.003003    91.82921    348.45825
  331.0      0.003021    91.82111    343.32648
  329.0      0.003040    91.81322    337.78558
  324.0      0.003086    91.80555    331.87433
  320.0      0.003125    91.79733    325.63208
  311.0      0.003215    91.78956    319.10043
  304.0      0.003289    91.78195    312.32019
  298.0      0.003356    91.77386    305.33142
  295.0      0.003390    91.76630    298.17532
  289.0      0.003460    91.75861    290.89032
  283.0      0.00353     91.75069    283.51422
  272.0      0.00368     91.74311    276.08374
  264.0      0.00379     91.73517    268.63266
  256.0      0.00391     91.72766    261.19409
  248.0      0.00403     91.72009    253.79791
  234.0      0.00427     91.71230    246.47183
  223.0      0.00448     91.70471    239.24200
  212.0      0.00472     91.69698    232.13152
  205.0      0.00488     91.68956    225.16183
  196.0      0.00510     91.68225    218.35161
  193.0      0.00518     91.67443    211.71669
  198.0      0.00505     91.66714    205.27248
  200.0      0.00500     91.65974    199.03053
  200.0      0.00500     91.65204    193.00082
  196.0      0.00510     91.64490    187.19243
  189.0      0.00529     91.63757    181.61093
  182.0      0.00549     91.63014    176.26097
  179.0      0.00559     91.62281    171.14566
  172.0      0.00581     91.61564    166.26645
  169.0      0.00592     91.60815    161.62279
  166.0      0.00602     91.60099    157.21391
  169.0      0.00592     91.59397    153.03709
  164.0      0.00610     91.58638    149.08794
  161.0      0.00621     91.57939    145.36301
  156.0      0.00641     91.57228    141.85605
  156.0      0.00641     91.56503    138.56088
  155.0      0.00645     91.55802    135.47099
  155.0      0.00645     91.55076    132.57860
  150.0      0.00667     91.54379    129.87639
  150.0      0.00667     91.53681    127.35594
  146.0      0.00685     91.52950    125.00864
  140.0      0.00714     91.52265    122.82675
  135.0      0.00741     91.51553    120.80098
  131.0      0.00763     91.50867    118.92328
  132.0      0.00758     91.50190    117.18495
  132.0      0.00758     91.49475    115.57714
  134.0      0.00746     91.48811    114.09251
  134.0      0.00746     91.48132    112.72237
  137.0      0.00730     91.47431    111.45889
  138.0      0.00725     91.46761    110.29509
  135.0      0.00741     91.46095    109.22350
  137.0      0.00730     91.45407    108.23702
  140.0      0.00714     91.44734    107.32944
  137.0      0.00730     91.44090    106.49474
  135.0      0.00741     91.43387    105.72619
  132.0      0.00758     91.42736    105.01939
  132.0      0.00758     91.42087    104.36870
  131.0      0.00763     91.41405    103.76896
  132.0      0.00758     91.40761    103.21644
  132.0      0.00758     91.40118    102.70661
  129.0      0.00775     91.39442    102.23531
  134.0      0.00746     91.38805    101.79973
  137.0      0.00730     91.38133    101.39587
  138.0      0.00725     91.37494    101.02145
  134.0      0.00746     91.36861    100.67350
  134.0      0.00746     91.36210    105.26453
  138.0      0.00725     91.35577    105.04658
  134.0      0.00746     91.34919    104.85017
  135.0      0.00741     91.34298    104.67415
  135.0      0.00741     91.33683    104.51662
  132.0      0.00758     91.33026    104.37569
  132.0      0.00758     91.32426    104.25107
  127.0      0.00787     91.31806    104.14087
  127.0      0.00787     91.31164    104.04405
  118.0      0.00847     91.30556    103.96033
  118.0      0.00847     91.29942    103.88853
  121.0      0.00826     91.29316    103.82790
  117.0      0.00855     91.28710    106.23914
  118.0      0.00847     91.28127    106.24222
  121.0      0.00826     91.27488    106.25565
  127.0      0.00787     91.26890    106.28005
  128.0      0.00781     91.26312    106.31496
  128.0      0.00781     91.25682    106.35947
  127.0      0.00787     91.25103    106.41445
  127.0      0.00787     91.24524    106.47935
  127.0      0.00787     91.23910    106.55376
  129.0      0.00775     91.23329    106.63841
  129.0      0.00775     91.22723    106.73279
  127.0      0.00787     91.22150    106.83759
  129.0      0.00775     91.21575    106.95267
  132.0      0.00758     91.20977    107.07805
  131.0      0.00763     91.20412    107.21461
  129.0      0.00775     91.19818    107.36206
  129.0      0.00775     91.19256    107.52150
  129.0      0.00775     91.18701    107.69317
  129.0      0.00775     91.18116    107.87737
  129.0      0.00775     91.17564    108.07539
  128.0      0.00781     91.17014    108.28780
  128.0      0.00781     91.16430    108.51520
  127.0      0.00787     91.15889    108.75946
  127.0      0.00787     91.15344    109.02142
  127.0      0.00787     91.14765    109.30225
  128.0      0.00781     91.14227    109.60439
  131.0      0.00763     91.13709    109.92957
  131.0      0.00763     91.13132    110.27924
  132.0      0.00758     91.12592    110.65684
  132.0      0.00758     91.12070    111.06509
  135.0      0.00741     91.11514    111.50672
  135.0      0.00741     91.10995    111.98613
  135.0      0.00741     91.10462    112.50700
  138.0      0.00725     91.09913    113.07400
  138.0      0.00725     91.09400    113.69297
  141.0      0.00709     91.08855    114.36918
  141.0      0.00709     91.08344    115.10991
  143.0      0.00699     91.07843    115.92234
  144.0      0.00694     91.07301    116.81423
  146.0      0.00685     91.06785    117.79539
  150.0      0.00667     91.06264    118.87560
  152.0      0.00658     91.05768    120.06628
  155.0      0.00645     91.05269    121.37936
  156.0      0.00641     91.04733    122.82788
  155.0      0.00645     91.04254    124.42730
  152.0      0.00658     91.03764    126.19273
  149.0      0.00671     91.03241    128.14105
  152.0      0.00658     91.02763    130.29140
  156.0      0.00641     91.02286    132.66301
  159.0      0.00629     91.01768    133.59789
  164.0      0.00610     91.01295    136.49979
  169.0      0.00592     91.00831    139.68959
  176.0      0.00568     91.00311    143.19147
  181.0      0.00552     90.99841    147.03246
  186.0      0.00538     90.99382    151.23927
  184.0      0.00543     90.98884    155.83936
  189.0      0.00529     90.98428    160.86230
  194.0      0.00515     90.97967    166.33694
  198.0      0.00505     90.97481    172.29285
  196.0      0.00510     90.97026    178.76044
  194.0      0.00515     90.96551    184.93294
  200.0      0.00500     90.96103    192.52373
  205.0      0.00488     90.95644    200.71317
  212.0      0.00472     90.95174    209.52869
  219.0      0.00457     90.94733    218.99672
  223.0      0.00448     90.94266    229.14079
  234.0      0.00427     90.93828    239.98331
  240.0      0.00417     90.93401    251.54312
  246.0      0.00407     90.92922    263.83554
  252.0      0.00397     90.92509    276.87408
  258.0      0.00388     90.92080    290.66614
  274.0      0.00365     90.91612    305.21527
  283.0      0.00353     90.91203    320.52124
  293.0      0.003413    90.90782    336.57675
  302.0      0.003311    90.90338    353.36951
  317.0      0.003155    90.89922    370.88156
  329.0      0.003040    90.89513    389.08789
  342.0      0.002924    90.89065    407.95627
  366.0      0.002732    90.88649    427.44867
  390.0      0.002564    90.88258    447.51917
  418.0      0.002392    90.87820    468.11343
  446.0      0.002242    90.87432    489.17114
  468.0      0.002137    90.87026    510.62299
  501.0      0.001996    90.86610    532.39209
  535.0      0.001869    90.86209    554.39417
  573.0      0.001745    90.85799    576.53693
  594.0      0.001684    90.85405    598.72052
  628.0      0.001592    90.85019    620.83783
  657.0      0.001522    90.84610    642.77460
  679.0      0.001473    90.84231    664.41083
  706.0      0.001416    90.83830    685.61975
  732.0      0.001366    90.83449    706.27106
  756.0      0.001323    90.83083    726.23004
  784.0      0.001276    90.82682    745.35974
  819.0      0.001221    90.82317    763.52374
  845.0      0.001183    90.81942    780.58594
  859.0      0.001164    90.81556    796.41437
  889.0      0.001125    90.81188    810.88373
  896.0      0.001116    90.80851    823.87634
  904.0      0.001106    90.80460    835.28485
  911.0      0.001098    90.80109    845.01624
  908.0      0.001101    90.79764    852.99115
  904.0      0.001106    90.79379    859.14581
  904.0      0.001106    90.79036    863.43524
  911.0      0.001098    90.78698    865.83020
  904.0      0.001106    90.78328    866.31927
  900.0      0.001111    90.77995    864.90869
  896.0      0.001116    90.77654    862.45026
  893.0      0.001120    90.77299    857.33112
  874.0      0.001144    90.76962    850.42126
  870.0      0.001149    90.76618    841.78400
  856.0      0.001168    90.76281    831.49432
  848.0      0.001179    90.75970    819.63800
  834.0      0.001199    90.75616    806.30945
  830.0      0.001205    90.75297    791.61261
  816.0      0.001225    90.74953    775.65735
  798.0      0.001253    90.74637    758.56061
  784.0      0.001276    90.74341    740.44324
  760.0      0.001316    90.74006    721.42902
  729.0      0.001372    90.73700    702.05719
  709.0      0.001410    90.73403    681.63397
  676.0      0.001479    90.73058    660.69110
  638.0      0.001567    90.72774    639.35272
  597.0      0.001675    90.72479    617.73724
  573.0      0.001745    90.72166    595.95935
  549.0      0.001821    90.71878    574.12878
  532.0      0.001880    90.71590    552.34821
  509.0      0.001965    90.71275    530.71368
  484.0      0.002066    90.70988    509.31497
  465.0      0.002151    90.70712    488.23352
  444.0      0.002252    90.70402    467.54297
  415.0      0.002410    90.70139    447.31067
  395.0      0.002532    90.69856    427.59473
  375.0      0.002667    90.69562    408.44656
  361.0      0.002770    90.69294    389.91052
  349.0      0.002865    90.69006    372.02289
  333.0      0.003003    90.68747    354.81412
  322.0      0.003106    90.68483    338.30728
  302.0      0.003311    90.68198    322.51938
  287.0      0.003484    90.67945    307.46219
  270.0      0.00370     90.67658    293.14084
  260.0      0.00385     90.67413    279.55685
  246.0      0.00407     90.67178    266.70599
  238.0      0.00420     90.66892    254.57945
  234.0      0.00427     90.66667    243.16637
  227.0      0.00441     90.66414    232.45055
  223.0      0.00448     90.66150    222.41391
  216.0      0.00463     90.65929    213.03610
  205.0      0.00488     90.65691    204.29361
  200.0      0.00500     90.65429    196.16168
  193.0      0.00518     90.65201    188.61478
  187.0      0.00535     90.64996    181.62572
  177.0      0.00565     90.64722    175.16579
  179.0      0.00559     90.64520    169.20818
  176.0      0.00568     90.64301    163.72363
  179.0      0.00559     90.64057    158.68393
  182.0      0.00549     90.63852    154.06177
  181.0      0.00552     90.63633    149.82927
  179.0      0.00559     90.63403    145.95985
  177.0      0.00565     90.63201    142.42810
  172.0      0.00581     90.62972    139.20865
  166.0      0.00602     90.62766    136.27817
  156.0      0.00641     90.62571    133.61388
  152.0      0.00658     90.62354    131.19408
  146.0      0.00685     90.62163    128.99895
  144.0      0.00694     90.61940    127.00893
  144.0      0.00694     90.61757    125.20699
  143.0      0.00699     90.61584    123.57635
  141.0      0.00709     90.61360    122.10113
  141.0      0.00709     90.61190    120.76829
  141.0      0.00709     90.61009    119.56428
  143.0      0.00699     90.60799    118.47713
  143.0      0.00699     90.60638    117.49694
  143.0      0.00699     90.60469    116.61346
  144.0      0.00694     90.60280    115.81792
  147.0      0.00680     90.60117    115.10303
  149.0      0.00671     90.59960    114.46175
  147.0      0.00680     90.59771    113.88772
  143.0      0.00699     90.59614    113.37637
  140.0      0.00714     90.59457    112.92294
  140.0      0.00714     90.59276    112.52345
  137.0      0.00730     90.59136    112.17552
  134.0      0.00746     90.58976    111.87611
  127.0      0.00787     90.58813    111.62363
  124.0      0.00806     90.58662    111.41696
  127.0      0.00787     90.58508    111.25540
  124.0      0.00806     90.58365    111.13889
  120.0      0.00833     90.58229    111.06786
  120.0      0.00833     90.58080    111.04301
  117.0      0.00855     90.57944    111.06604
  117.0      0.00855     90.57795    111.13857
  117.0      0.00855     90.57671    111.26332
  114.0      0.00877     90.57555    111.44300
  112.0      0.00893     90.57401    111.68036
  118.0      0.00847     90.57290    111.97993
  117.0      0.00855     90.57181    112.34543
  113.0      0.00885     90.57029    112.78091
  113.0      0.00885     90.56920    113.29214
  118.0      0.00847     90.56825    113.88412
  116.0      0.00862     90.56689    114.56185
  118.0      0.00847     90.56586    115.33199
  121.0      0.00826     90.56495    116.20049
  122.0      0.00820     90.56364    117.17319
  124.0      0.00806     90.56275    118.26101
  129.0      0.00775     90.56187    119.46313
  127.0      0.00787     90.56066    120.78942
  122.0      0.00820     90.55981    122.24722
  127.0      0.00787     90.55892    123.84273
  127.0      0.00787     90.55791    125.58224
  128.0      0.00781     90.55705    127.47215
  132.0      0.00758     90.55610    129.51796
  137.0      0.00730     90.55535    131.72522
  140.0      0.00714     90.55463    134.09850
  141.0      0.00709     90.55362    136.64148
  146.0      0.00685     90.55290    134.41640
  149.0      0.00671     90.55215    137.39314
  149.0      0.00671     90.55143    140.54309
  152.0      0.00658     90.55097    143.86841
  153.0      0.00654     90.55009    147.36752
  158.0      0.00633     90.54955    151.03894
  159.0      0.00629     90.54903    154.87862
  161.0      0.00621     90.54824    158.88103
  167.0      0.00599     90.54776    163.03998
  167.0      0.00599     90.54735    167.34671
  171.0      0.00585     90.54662    171.79060
  171.0      0.00585     90.54626    176.36026
  176.0      0.00568     90.54599    178.59906
  184.0      0.00543     90.54530    183.41618
  196.0      0.00510     90.54500    188.31030
  205.0      0.00488     90.54476    193.26135
  208.0      0.00481     90.54405    198.24695
  214.0      0.00467     90.54395    203.24435
  227.0      0.00441     90.54371    208.22708
  227.0      0.00441     90.54320    213.16745
  234.0      0.00427     90.54305    218.03667
  240.0      0.00417     90.54276    222.80344
  244.0      0.00410     90.54247    227.43565
  254.0      0.00394     90.54241    231.90047
  256.0      0.00391     90.54216    236.16376
  256.0      0.00391     90.54208    240.19220
  254.0      0.00394     90.54179    243.95219
  254.0      0.00394     90.54170    247.41219
  254.0      0.00394     90.54185    250.54205
  250.0      0.00400     90.54161    253.31360
  254.0      0.00394     90.54175    255.70308
  262.0      0.00382     90.54176    257.68921
  270.0      0.00370     90.54148    259.25525
  274.0      0.00365     90.54180    260.38974
  270.0      0.00370     90.54203    261.08426
  276.0      0.00362     90.54184    261.33514
  274.0      0.00365     90.54211    261.14417
  272.0      0.00368     90.54247    260.51602
  270.0      0.00370     90.54241    259.45874
  264.0      0.00379     90.54268    257.98514
  260.0      0.00385     90.54305    256.10999
  260.0      0.00385     90.54312    253.85054
  254.0      0.00394     90.54354    251.22760
  242.0      0.00413     90.54391    248.26309
  234.0      0.00427     90.54408    244.98111
  227.0      0.00441     90.54449    241.40813
  227.0      0.00441     90.54469    237.57108
  223.0      0.00448     90.54523    233.49911
  223.0      0.00448     90.54572    229.22131
  218.0      0.00459     90.54594    224.76733
  214.0      0.00467     90.54655    220.16786
  210.0      0.00476     90.54688    215.45204
  201.0      0.00498     90.54742    210.64960
  193.0      0.00518     90.54825    205.78888
  187.0      0.00535     90.54848    200.89618
  181.0      0.00552     90.54929    195.99834
  172.0      0.00581     90.55005    191.11887
  166.0      0.00602     90.55040    186.27972
  164.0      0.00610     90.55126    181.50243
  159.0      0.00629     90.55207    176.80499
  158.0      0.00633     90.55258    172.20392
  155.0      0.00645     90.55334    167.71455
  149.0      0.00671     90.55437    163.34984
  143.0      0.00699     90.55494    159.12013
  143.0      0.00699     90.55579    155.03554
  140.0      0.00714     90.55679    151.10347
  131.0      0.00763     90.55739    147.32944
  134.0      0.00746     90.55851    143.71877
  134.0      0.00746     90.55949    140.27383
  132.0      0.00758     90.56021    136.99625
  132.0      0.00758     90.56129    133.88705
  124.0      0.00806     90.56212    130.94493
  120.0      0.00833     90.56323    128.16878
  118.0      0.00847     90.56426    125.55555
  114.0      0.00877     90.56518    123.10181
  108.0      0.00926     90.56647    120.80389
  105.0      0.00952     90.56736    118.65630
  106.0      0.00943     90.56851    116.65439
  105.0      0.00952     90.56985    114.79242
  106.0      0.00943     90.57082    113.06383
  108.0      0.00926     90.57220    111.46314
  106.0      0.00943     90.57349    109.98342
  108.0      0.00926     90.57450    108.61797
  109.0      0.00917     90.57591    107.36090
  108.0      0.00926     90.57731    106.20529
  106.0      0.00943     90.57851    105.14451
  101.0      0.00990     90.57989    104.17258
  100.0      0.01000     90.58148    103.28345
  98.0       0.01020     90.58266    102.47047
  96.0       0.01042     90.58409    101.72861
  96.0       0.01042     90.58575    101.05238
  101.0      0.00990     90.58692    100.43579
  103.0      0.00971     90.58857    99.87494
  104.0      0.00962     90.59019    99.36459
  106.0      0.00943     90.59162    98.90023
  106.0      0.00943     90.59324    98.47816
  104.0      0.00962     90.59476    98.09428
  103.0      0.00971     90.59641    97.74530
  98.0       0.01020     90.59814    97.42788
  93.0       0.01075     90.59959    97.13866
  91.0       0.01099     90.60138    96.87553
  93.0       0.01075     90.60294    96.63538
  93.0       0.01075     90.60477    96.41640
  93.0       0.01075     90.60667    96.21632
  94.0       0.01064     90.60817    96.03275
  95.0       0.01053     90.61018    95.86487
  98.0       0.01020     90.61201    95.71046
  95.0       0.01053     90.61368    95.56811
  91.0       0.01099     90.61571    95.43708
  89.0       0.01124     90.61765    95.31579
  87.0       0.01149     90.61947    95.20319
  89.0       0.01124     90.62152    95.09868
  89.0       0.01124     90.62369    95.00132
  88.0       0.01136     90.62542    94.90984
  87.0       0.01149     90.62753    94.82435
  88.0       0.01136     90.62971    94.74394
  89.0       0.01124     90.63154    94.66764
  89.0       0.01124     90.63383    94.59577
  88.0       0.01136     90.63605    94.52733
  87.0       0.01149     90.63792    94.46165
  86.0       0.01163     90.64023    94.39912
  86.0       0.01163     90.64229    94.33873
  83.0       0.01205     90.64451    94.28058
  81.0       0.01235     90.64687    94.22436
  78.0       0.01282     90.64893    94.16940
  78.0       0.01282     90.65130    94.11604
  80.0       0.01250     90.65344    94.06358
  81.0       0.01235     90.65585    94.01231
  83.0       0.01205     90.65837    93.96192
  86.0       0.01163     90.66049    93.91176
  86.0       0.01163     90.66306    93.86256
  86.0       0.01163     90.66556    93.81373
  86.0       0.01163     90.66780    93.76498
  87.0       0.01149     90.67043    93.71687
  82.0       0.01220     90.67295    93.66889
  84.0       0.01190     90.67536    93.62098
  82.0       0.01220     90.67796    93.57343
  83.0       0.01205     90.68073    93.52619
  87.0       0.01149     90.68302    93.47863
  87.0       0.01149     90.68575    93.43166
  88.0       0.01136     90.68848    93.38484
  91.0       0.01099     90.69096    93.33799
  89.0       0.01124     90.69379    93.29169
  90.0       0.01111     90.69659    93.24563
  89.0       0.01124     90.69910    93.19955
  91.0       0.01099     90.70198    93.15418
  86.0       0.01163     90.70466    93.10899
  87.0       0.01149     90.70747    93.06435
  86.0       0.01163     90.71029    93.02020
  84.0       0.01190     90.71303    92.97648
  84.0       0.01190     90.71596    92.93352
  86.0       0.01163     90.71876    92.89104
  84.0       0.01190     90.72167    92.84933
  86.0       0.01163     90.72482    92.80854
  88.0       0.01136     90.72755    92.76807
  89.0       0.01124     90.73058    92.72868
  88.0       0.01136     90.73372    92.69020
  87.0       0.01149     90.73643    92.65214
  84.0       0.01190     90.73976    92.61553
  86.0       0.01163     90.74300    92.57971
  88.0       0.01136     90.74590    92.54443
  93.0       0.01075     90.74902    92.51031
  94.0       0.01064     90.75234    92.47729
  95.0       0.01053     90.75534    92.44490
  98.0       0.01020     90.75856    92.41366
  98.0       0.01020     90.76196    92.38351
  96.0       0.01042     90.76496    92.35391
  91.0       0.01099     90.76829    92.32556
  86.0       0.01163     90.77168    92.29820
  88.0       0.01136     90.77480    92.27147
  88.0       0.01136     90.77827    91.41782
  89.0       0.01124     90.78151    91.40451
  87.0       0.01149     90.78491    91.39199
  87.0       0.01149     90.78839    91.38017
  84.0       0.01190     90.79173    91.36882
  82.0       0.01220     90.79514    91.35812
  84.0       0.01190     90.79852    91.34797
  84.0       0.01190     90.80202    91.33851
  86.0       0.01163     90.80569    91.32974
  87.0       0.01149     90.80904    91.32117
  88.0       0.01136     90.81275    91.31348
  89.0       0.01124     90.81635    91.30615
  89.0       0.01124     90.81977    90.88689
  88.0       0.01136     90.82352    90.88634
  87.0       0.01149     90.82716    90.88600
  88.0       0.01136     90.83067    90.88581
  90.0       0.01111     90.83451    90.88622
  90.0       0.01111     90.83830    90.88685
  90.0       0.01111     90.84184    90.88744
  87.0       0.01149     90.84565    90.88855
  83.0       0.01205     90.84959    90.88999
  81.0       0.01235     90.85326    90.89135
  81.0       0.01235     90.85723    90.89320
  84.0       0.01190     90.86105    90.89506
  84.0       0.01190     90.86483    90.89703
  86.0       0.01163     90.86874    90.89930
  86.0       0.01163     90.87251    90.90154
  87.0       0.01149     90.87658    90.90419
  86.0       0.01163     90.88062    90.90694
  83.0       0.01205     90.88451    90.90963
  78.0       0.01282     90.88852    90.91254
  75.0       0.01333     90.89249    90.91549
  77.0       0.01299     90.89648    90.91855
  80.0       0.01250     90.90073    90.92192
  79.0       0.01266     90.90463    90.92503
  79.0       0.01266     90.90887    90.92852
  79.0       0.01266     90.91309    90.93204
  82.0       0.01220     90.91692    90.93523
  82.0       0.01220     90.92136    90.93906
  83.0       0.01205     90.92558    90.94273
  86.0       0.01163     90.92965    90.94627
  87.0       0.01149     90.93403    90.95016
  88.0       0.01136     90.93845    90.95412
  90.0       0.01111     90.94244    90.95768
  88.0       0.01136     90.94686    90.96169
  83.0       0.01205     90.95137    90.96581
  83.0       0.01205     90.95562    90.96969
  84.0       0.01190     90.95995    90.97368
  86.0       0.01163     90.96461    90.97800
  88.0       0.01136     90.96877    90.98184
  91.0       0.01099     90.97336    90.98612
  91.0       0.01099     90.97775    90.99023
  91.0       0.01099     90.98219    90.99439
  91.0       0.01099     90.98682    90.99876
  90.0       0.01111     90.99121    91.00289
  88.0       0.01136     90.99586    91.00729
  86.0       0.01163     91.00024    91.01144
  83.0       0.01205     91.00490    91.01587
  86.0       0.01163     91.00975    91.02049
  88.0       0.01136     91.01410    91.02463
  91.0       0.01099     91.01889    91.02922
  90.0       0.01111     91.02369    91.03382
  88.0       0.01136     91.02819    91.03812
  87.0       0.01149     91.03305    91.04280
  86.0       0.01163     91.03776    91.04733
  83.0       0.01205     91.04244    91.05183
  79.0       0.01266     91.04729    91.05651
  78.0       0.01282     91.05234    91.06139
  82.0       0.01220     91.05696    91.06585
  87.0       0.01149     91.06184    91.07056
  89.0       0.01124     91.06693    91.07550
  90.0       0.01111     91.07155    91.07997
  94.0       0.01064     91.07664    91.08492
  94.0       0.01064     91.08171    91.08985
  96.0       0.01042     91.08641    91.09441
  98.0       0.01020     91.09160    91.09946
  93.0       0.01075     91.09637    91.10410
  94.0       0.01064     91.10150    91.10910
  96.0       0.01042     91.10661    91.11408
  95.0       0.01053     91.11148    91.11884
  95.0       0.01053     91.11669    91.12392
  98.0       0.01020     91.12164    91.12875
  100.0      0.01000     91.12681    91.13381
  101.0      0.00990     91.13215    91.13905
  106.0      0.00943     91.13718    91.14397
  109.0      0.00917     91.14246    91.14915
  106.0      0.00943     91.14776    91.15434
  112.0      0.00893     91.15283    91.15931
  116.0      0.00862     91.15827    91.16465
  114.0      0.00877     91.16354    91.16982
  117.0      0.00855     91.16871    91.17490
  118.0      0.00847     91.17412    91.18021
  118.0      0.00847     91.17969    91.18569
  117.0      0.00855     91.18467    91.19058
  116.0      0.00862     91.19023    91.19607
  117.0      0.00855     91.19578    91.20152
  114.0      0.00877     91.20103    91.20314
  110.0      0.00909     91.20654    91.20862
  105.0      0.00952     91.21211    91.21416
  101.0      0.00990     91.21751    91.21953
  103.0      0.00971     91.22307    91.22506
  105.0      0.00952     91.22850    91.23046
  105.0      0.00952     91.23405    91.23598
  104.0      0.00962     91.23969    91.24160
  106.0      0.00943     91.24509    91.24697
  108.0      0.00926     91.25087    91.25272
  105.0      0.00952     91.25629    91.25812
  101.0      0.00990     91.26212    91.26392
  98.0       0.01020     91.26790    91.26790
  98.0       0.01020     91.27335    91.27335
  100.0      0.01000     91.27924    91.27924
  105.0      0.00952     91.28503    91.28503
  103.0      0.00971     91.29060    91.29060
  104.0      0.00962     91.29655    91.29655
  108.0      0.00926     91.30234    91.30234
  106.0      0.00943     91.30803    91.30803
  106.0      0.00943     91.31393    91.31393
  105.0      0.00952     91.32008    91.32008
  100.0      0.01000     91.32569    91.32569
  94.0       0.01064     91.33163    91.33163
  93.0       0.01075     91.33765    91.33765
  93.0       0.01075     91.34334    91.34334
  89.0       0.01124     91.34950    91.34950
  87.0       0.01149     91.35561    91.35561
  91.0       0.01099     91.36139    91.36139
  91.0       0.01099     91.36751    91.36751
  96.0       0.01042     91.37347    91.37347
  98.0       0.01020     91.37961    91.37961
  95.0       0.01053     91.38571    91.38571
  91.0       0.01099     91.39172    91.39172
  91.0       0.01099     91.39793    91.39793
  90.0       0.01111     91.40383    91.40711
  90.0       0.01111     91.41004    91.41337
  86.0       0.01163     91.41640    91.41978
  91.0       0.01099     91.42249    91.42591
  89.0       0.01124     91.42879    91.43227
  91.0       0.01099     91.43514    91.43867
  91.0       0.01099     91.44109    91.44466
  88.0       0.01136     91.44758    91.45120
  86.0       0.01163     91.45393    91.45761
  87.0       0.01149     91.46012    91.46386
  84.0       0.01190     91.46656    91.47035
  86.0       0.01163     91.47301    91.47687
  84.0       0.01190     91.47919    91.48310
  87.0       0.01149     91.48567    91.49126
  82.0       0.01220     91.49226    91.49793
  83.0       0.01205     91.49842    91.50419
  84.0       0.01190     91.50510    91.51096
  83.0       0.01205     91.51165    91.51760
  83.0       0.01205     91.51797    91.52401
  84.0       0.01190     91.52457    91.53070
  83.0       0.01205     91.53092    91.53716
  87.0       0.01149     91.53760    91.54393
  88.0       0.01136     91.54424    91.55067
  89.0       0.01124     91.55067    91.55721
  91.0       0.01099     91.55737    91.56401
  94.0       0.01064     91.56380    91.57056
  94.0       0.01064     91.57068    91.57755
  93.0       0.01075     91.57742    91.58440
  93.0       0.01075     91.58380    91.59090
  93.0       0.01075     91.59068    91.59790
  94.0       0.01064     91.59759    91.60492
  94.0       0.01064     91.60414    91.61160
  93.0       0.01075     91.61091    91.61852
  91.0       0.01099     91.61787    91.62560
  91.0       0.01099     91.62450    91.63237
  90.0       0.01111     91.63138    91.63938
  86.0       0.01163     91.63841    91.64657
  86.0       0.01163     91.64500    91.65330
  84.0       0.01190     91.65205    91.66051
  86.0       0.01163     91.65908    91.66769
  87.0       0.01149     91.66584    91.67461
  86.0       0.01163     91.67279    91.68172
  84.0       0.01190     91.67995    91.68905
  87.0       0.01149     91.68671    91.69600
  84.0       0.01190     91.69385    91.70331
  83.0       0.01205     91.70064    91.71030
  83.0       0.01205     91.70777    91.71762
  83.0       0.01205     91.71496    91.72500
  84.0       0.01190     91.72181    91.73206
  86.0       0.01163     91.72901    91.73948
  86.0       0.01163     91.73591    91.74660
  86.0       0.01163     91.74315    91.75407
  86.0       0.01163     91.75044    91.76161
  88.0       0.01136     91.75737    91.76878
  86.0       0.01163     91.76473    91.77640
  83.0       0.01205     91.77197    91.78391
  86.0       0.01163     91.77898    91.79119
  84.0       0.01190     91.78629    91.79881
  86.0       0.01163     91.79366    91.80649
  90.0       0.01111     91.80085    91.81401
  88.0       0.01136     91.80819    91.82170
  89.0       0.01124     91.81567    91.82954
  93.0       0.01075     91.82280    91.83705
  94.0       0.01064     91.83015    91.84482
  91.0       0.01099     91.83772    91.85283
  91.0       0.01099     91.84489    91.86046
  90.0       0.01111     91.85234    91.86842
  86.0       0.01163     91.85992    91.87653
  83.0       0.01205     91.86716    91.88434
  82.0       0.01220     91.87475    91.89255
  80.0       0.01250     91.88201    91.90047
  81.0       0.01235     91.88959    91.90878
  84.0       0.01190     91.89719    91.91716
  88.0       0.01136     91.90465    91.92547
  90.0       0.01111     91.91222    91.93397
  95.0       0.01053     91.91960    91.94235
  94.0       0.01064     91.92727    91.95112
  95.0       0.01053     91.93504    91.96009
  94.0       0.01064     91.94242    91.96877
  93.0       0.01075     91.95018    91.97794
  94.0       0.01064     91.95797    91.98730
  90.0       0.01111     91.96538    91.99640
  91.0       0.01099     91.97324    92.00610
  93.0       0.01075     91.98101    92.01591
  94.0       0.01064     91.98859    92.02569
  96.0       0.01042     91.99644    92.03594
  95.0       0.01053     92.00426    92.04638
  94.0       0.01064     92.01187    92.05685
  90.0       0.01111     92.01967    92.06776
  89.0       0.01124     92.02764    92.07910
  89.0       0.01124     92.03528    92.09039
  86.0       0.01163     92.04321    92.10229
  87.0       0.01149     92.05119    92.11456
  86.0       0.01163     92.05889    92.12690
  90.0       0.01111     92.06686    92.13987
  93.0       0.01075     92.07472    92.15311
  91.0       0.01099     92.08267    92.16685
  93.0       0.01075     92.09069    92.18108
  91.0       0.01099     92.09852    92.19556
  91.0       0.01099     92.10660    92.21074
  91.0       0.01099     92.11446    92.22617
  89.0       0.01124     92.12257    92.24235
  89.0       0.01124     92.13079    92.25914
  87.0       0.01149     92.13860    92.27602
  90.0       0.01111     92.14673    92.29373
  91.0       0.01099     92.15492    92.31203
  89.0       0.01124     92.16278    92.33054
  90.0       0.01111     92.17105    92.34998
  90.0       0.01111     92.17926    92.36990
  90.0       0.01111     92.18726    92.39013
  90.0       0.01111     92.19548    92.48072
  89.0       0.01124     92.20384    92.50314
  91.0       0.01099     92.21187    92.52572
  88.0       0.01136     92.22020    92.54909
  89.0       0.01124     92.22852    92.57288
  90.0       0.01111     92.23654    92.59681
  87.0       0.01149     92.24499    92.62155
  86.0       0.01163     92.25332    92.64652
  87.0       0.01149     92.26152    92.67168
  84.0       0.01190     92.26997    92.69733
  84.0       0.01190     92.27808    92.72285
  82.0       0.01220     92.28650    92.74883
  79.0       0.01266     92.29490    92.77486
  78.0       0.01282     92.30317    92.80079
  79.0       0.01266     92.31168    92.86167
  79.0       0.01266     92.32004    92.88789
  79.0       0.01266     92.32845    92.91396
  79.0       0.01266     92.33698    92.93985
  83.0       0.01205     92.34530    92.96515
  87.0       0.01149     92.35390    92.99028
  87.0       0.01149     92.36258    93.01491
  83.0       0.01205     92.37090    93.03853
  81.0       0.01235     92.37952    93.06172
  82.0       0.01220     92.38807    93.08401
  81.0       0.01235     92.39653    93.10531
  78.0       0.01282     92.40520    93.12581
  79.0       0.01266     92.41383    93.14523
  79.0       0.01266     92.42232    93.16338
  79.0       0.01266     92.43095    93.18050
  81.0       0.01235     92.43983    93.19663
  81.0       0.01235     92.44829    93.21110
  82.0       0.01220     92.45700    93.22453
  82.0       0.01220     92.46578    93.23674
  83.0       0.01205     92.47434    93.24745
  82.0       0.01220     92.48328    93.25726
  81.0       0.01235     92.49178    93.26537
  84.0       0.01190     92.50065    93.27260
  83.0       0.01205     92.50944    93.27855
  82.0       0.01220     92.51807    93.28319
  81.0       0.01235     92.52699    93.28701
  80.0       0.01250     92.53568    93.28955
  79.0       0.01266     92.54452    93.29127
  77.0       0.01299     92.55358    93.29226
  74.0       0.01351     92.56220    93.29197
  71.0       0.01408     92.57124    93.29132
  73.0       0.01370     92.58017    93.28988
  80.0       0.01250     92.58887    93.28758
  79.0       0.01266     92.59790    93.28510
  80.0       0.01250     92.60694    93.28216
  78.0       0.01282     92.61570    93.27859
  80.0       0.01250     92.62482    93.27513
  82.0       0.01220     92.63389    93.27142
  83.0       0.01205     92.64270    93.26735
  81.0       0.01235     92.65180    93.26354
  80.0       0.01250     92.66086    93.25975
  82.0       0.01220     92.66982    93.25600
  87.0       0.01149     92.67904    93.25270
  87.0       0.01149     92.68819    93.24962
  86.0       0.01163     92.69714    93.24664
  86.0       0.01163     92.70628    93.24426
  88.0       0.01136     92.71523    93.24216
  82.0       0.01220     92.72441    93.24077
  81.0       0.01235     92.73367    93.24002
  80.0       0.01250     92.74272    93.23966
  82.0       0.01220     92.75201    93.24019
  83.0       0.01205     92.76105    93.24113
  87.0       0.01149     92.77023    93.24294
  93.0       0.01075     92.77959    93.24569
  94.0       0.01064     92.78860    93.24887
  93.0       0.01075     92.79812    93.25336
  94.0       0.01064     92.80735    93.25842
  90.0       0.01111     92.81656    93.26434
  93.0       0.01075     92.82594    93.27134
  89.0       0.01124     92.83527    93.27919
  86.0       0.01163     92.84445    93.28789
  81.0       0.01235     92.85384    93.29776
  80.0       0.01250     92.86335    93.30881
  83.0       0.01205     92.87246    93.32047
  80.0       0.01250     92.88190    93.33356
  78.0       0.01282     92.89151    93.34798
  81.0       0.01235     92.90068    93.36310
  86.0       0.01163     92.91029    93.37988
  84.0       0.01190     92.91977    93.39779
  83.0       0.01205     92.92905    93.41682
  81.0       0.01235     92.93853    93.43739
  81.0       0.01235     92.94799    93.45940
  86.0       0.01163     92.95753    93.48298
  87.0       0.01149     92.96707    93.50809
  84.0       0.01190     92.97646    93.53474
  84.0       0.01190     92.98606    93.56330
  88.0       0.01136     92.99550    93.59351
  90.0       0.01111     93.00517    93.62586
  91.0       0.01099     93.01476    93.66016
  91.0       0.01099     93.02421    93.69643
  88.0       0.01136     93.03397    93.73523
  88.0       0.01136     93.04362    93.77630
  89.0       0.01124     93.05300    93.81956
  87.0       0.01149     93.06290    93.86594
  86.0       0.01163     93.07261    93.91488
  86.0       0.01163     93.08217    93.96657
  88.0       0.01136     93.09182    94.02139
  88.0       0.01136     93.10171    94.07963
  94.0       0.01064     93.11109    94.14071
  94.0       0.01064     93.12099    94.20580
  89.0       0.01124     93.13081    94.27451
  87.0       0.01149     93.14040    94.34682
  84.0       0.01190     93.15027    94.42343
  84.0       0.01190     93.16010    94.50416
  86.0       0.01163     93.16985    94.58915
  87.0       0.01149     93.17963    94.67869
  88.0       0.01136     93.18937    94.77287
  87.0       0.01149     93.19923    94.87200
  89.0       0.01124     93.20912    94.97618
  91.0       0.01099     93.21880    95.08530
  90.0       0.01111     93.22877    95.20000
  91.0       0.01099     93.23848    95.31992
  91.0       0.01099     93.24850    95.44569
  88.0       0.01136     93.25858    95.57723
  88.0       0.01136     93.26823    95.71414
  88.0       0.01136     93.27825    95.85734
  83.0       0.01205     93.28828    96.00652
  79.0       0.01266     93.29812    96.16154
  83.0       0.01205     93.30816    96.32289
  86.0       0.01163     93.31819    96.49033
  88.0       0.01136     93.32804    96.66375
  91.0       0.01099     93.33821    96.84360
  90.0       0.01111     93.34832    97.02950
  88.0       0.01136     93.35811    97.22109
  89.0       0.01124     93.36823    97.41898
  89.0       0.01124     93.37848    97.62286
  88.0       0.01136     93.38828    97.83199
  90.0       0.01111     93.39852    98.04709
  95.0       0.01053     93.40860    98.26738
  93.0       0.01075     93.41858    98.49270
  91.0       0.01099     93.42884    98.72318
  90.0       0.01111     93.43884    98.95798
  87.0       0.01149     93.44905    99.19726
  84.0       0.01190     93.45922    99.44041
  84.0       0.01190     93.46935    99.68708
  88.0       0.01136     93.47951    99.93688
  89.0       0.01124     93.48959    100.18929
  91.0       0.01099     93.49987    100.44407
  91.0       0.01099     93.51009    100.70046
  90.0       0.01111     93.52022    100.95789
  91.0       0.01099     93.53043    101.21593
  94.0       0.01064     93.54082    101.47410
  96.0       0.01042     93.55101    101.73136
  99.0       0.01010     93.56138    101.98741
  100.0      0.01000     93.57158    102.24119
  103.0      0.00971     93.58190    102.49227
  100.0      0.01000     93.59219    102.73979
  101.0      0.00990     93.60268    102.98316
  99.0       0.01010     93.61293    103.22115
  100.0      0.01000     93.62324    103.45328
  96.0       0.01042     93.63374    103.67888
  96.0       0.01042     93.64395    103.89661
  94.0       0.01064     93.65434    104.10618
  95.0       0.01053     93.66475    104.30656
  95.0       0.01053     93.67500    104.49685
  96.0       0.01042     93.68552    104.67667
  96.0       0.01042     93.69579    104.84476
  99.0       0.01010     93.70627    105.00088
  96.0       0.01042     93.71683    105.14424
  95.0       0.01053     93.72710    105.27389
  88.0       0.01136     93.73761    105.38978
  89.0       0.01124     93.74811    105.49117
  87.0       0.01149     93.75856    105.57762
  90.0       0.01111     93.76910    105.64566
  94.0       0.01064     93.77947    105.70135
  99.0       0.01010     93.79009    105.74161
  106.0      0.00943     93.80065    105.76601
  110.0      0.00909     93.81106    105.77443
  106.0      0.00943     93.82189    105.76750
  104.0      0.00962     93.83228    105.74447
  99.0       0.01010     93.84292    105.70622
  94.0       0.01064     93.85338    105.65261
  88.0       0.01136     93.86426    105.58456
  88.0       0.01136     93.87470    105.50160
  88.0       0.01136     93.88539    105.40488
  91.0       0.01099     93.89606    105.29462
  96.0       0.01042     93.90659    105.16965
  99.0       0.01010     93.91721    105.03407
  95.0       0.01053     93.92794    104.88688
  95.0       0.01053     93.93852    104.72850
  95.0       0.01053     93.94923    104.55991
  91.0       0.01099     93.95975    104.38152
  90.0       0.01111     93.97060    104.19458
  94.0       0.01064     93.98133    103.99942
  95.0       0.01053     93.99195    103.79681
  98.0       0.01020     94.00271    103.58776
  99.0       0.01010     94.01331    103.37277
  99.0       0.01010     94.02419    103.15302
  96.0       0.01042     94.03481    102.92874
  96.0       0.01042     94.04549    102.70099
  94.0       0.01064     94.05637    102.47063
  90.0       0.01111     94.06730    102.23821
  88.0       0.01136     94.07786    102.00402
  89.0       0.01124     94.08889    101.76955
  87.0       0.01149     94.09966    101.53469
  86.0       0.01163     94.11044    101.30032
  86.0       0.01163     94.12119    101.06698
  88.0       0.01136     94.13228    100.83557
  87.0       0.01149     94.14301    100.60590
  88.0       0.01136     94.15394    100.37902
  87.0       0.01149     94.16487    100.15517
  86.0       0.01163     94.17564    99.93461
  88.0       0.01136     94.18655    99.71799
  91.0       0.01099     94.19747    99.50557
  90.0       0.01111     94.20829    99.29752
  91.0       0.01099     94.21928    99.09441
  93.0       0.01075     94.23002    98.89606
  91.0       0.01099     94.24097    98.70317
  89.0       0.01124     94.25213    98.51590
  90.0       0.01111     94.26296    98.33392
  91.0       0.01099     94.27392    98.15777
  91.0       0.01099     94.28477    97.98736
  93.0       0.01075     94.29575    97.82299
  91.0       0.01099     94.30686    97.66473
  91.0       0.01099     94.31773    97.51223
  91.0       0.01099     94.32869    97.36584
  91.0       0.01099     94.33980    97.22561
  93.0       0.01075     94.35079    97.09125
  96.0       0.01042     94.36200    96.96304
  96.0       0.01042     94.37295    96.84043
  98.0       0.01020     94.38407    96.72380
  99.0       0.01010     94.39500    96.61266
  98.0       0.01020     94.40632    96.50751
  94.0       0.01064     94.41718    96.40738
  91.0       0.01099     94.42846    96.31300
  93.0       0.01075     94.43947    96.22356
  94.0       0.01064     94.45051    96.13921
  95.0       0.01053     94.46166    96.05989
  93.0       0.01075     94.47289    95.98540
  93.0       0.01075     94.48385    95.91523
  93.0       0.01075     94.49500    95.84969
  94.0       0.01064     94.50607    95.78831
  94.0       0.01064     94.51723    95.73112
  95.0       0.01053     94.52843    95.67788
  93.0       0.01075     94.53957    95.62834
  94.0       0.01064     94.55077    95.58244
  96.0       0.01042     94.56181    95.53981
  93.0       0.01075     94.57301    95.50058
  90.0       0.01111     94.58430    95.46455
  94.0       0.01064     94.59537    95.43122
  93.0       0.01075     94.60664    95.40087
  93.0       0.01075     94.61793    95.37316
  94.0       0.01064     94.62905    95.34778
  94.0       0.01064     94.64044    95.32500
  90.0       0.01111     94.65165    95.30425
  87.0       0.01149     94.66296    95.28568
  88.0       0.01136     94.67411    95.26888
  84.0       0.01190     94.68552    95.25417
  86.0       0.01163     94.69676    95.24100
  90.0       0.01111     94.70808    95.22952
  89.0       0.01124     94.71935    95.21948
  91.0       0.01099     94.73066    95.21086
  94.0       0.01064     94.74197    95.20355
  99.0       0.01010     94.75332    95.19749
  100.0      0.01000     94.76450    95.19240
  98.0       0.01020     94.77586    95.18854
  101.0      0.00990     94.78709    95.18549
  100.0      0.01000     94.79852    95.18356
  101.0      0.00990     94.80991    95.18243
  101.0      0.00990     94.82118    95.18196
  95.0       0.01053     94.83254    95.18228
  95.0       0.01053     94.84383    95.18320
  94.0       0.01064     94.85524    95.18486
  95.0       0.01053     94.86660    95.18703
  91.0       0.01099     94.87794    95.18970
  88.0       0.01136     94.88928    95.19286
  86.0       0.01163     94.90078    95.19664
  90.0       0.01111     94.91212    95.20065
  90.0       0.01111     94.92377    95.20537
  90.0       0.01111     94.93510    95.21011
  90.0       0.01111     94.94651    95.21526
  94.0       0.01064     94.95786    95.22066
  95.0       0.01053     94.96949    95.22660
  94.0       0.01064     94.98086    95.23255
  91.0       0.01099     94.99236    95.23887
  89.0       0.01124     95.00382    95.24536
  86.0       0.01163     95.01524    95.25203
  89.0       0.01124     95.02675    95.25897
  89.0       0.01124     95.03827    95.26611
  90.0       0.01111     95.04964    95.27325
  94.0       0.01064     95.06127    95.28081
  94.0       0.01064     95.07259    95.28820
  91.0       0.01099     95.08414    95.29596
  88.0       0.01136     95.09573    95.30389
  84.0       0.01190     95.10706    95.31168
  84.0       0.01190     95.11870    95.31987
  83.0       0.01205     95.13000    95.32784
  86.0       0.01163     95.14164    95.33624
  83.0       0.01205     95.15321    95.34467
  87.0       0.01149     95.16465    95.35306
  91.0       0.01099     95.17630    95.36174
  88.0       0.01136     95.18784    95.37039
  86.0       0.01163     95.19930    95.37904
  83.0       0.01205     95.21109    95.38808
  83.0       0.01205     95.22258    95.39690
  86.0       0.01163     95.23414    95.40585
  88.0       0.01136     95.24567    95.41483
  91.0       0.01099     95.25751    95.42419
  90.0       0.01111     95.26894    95.43319
  95.0       0.01053     95.28060    95.44247
  94.0       0.01064     95.29220    95.45175
  91.0       0.01099     95.30370    95.46098
  91.0       0.01099     95.31548    95.47054
  89.0       0.01124     95.32699    95.47988
  87.0       0.01149     95.33852    95.48929
  86.0       0.01163     95.35026    95.49894
  88.0       0.01136     95.36169    95.50834
  91.0       0.01099     95.37347    95.51812
  93.0       0.01075     95.38522    95.52792
  91.0       0.01099     95.39668    95.53746
  93.0       0.01075     95.40837    95.54728
  94.0       0.01064     95.41992    95.55700
  93.0       0.01075     95.43168    95.56695
  91.0       0.01099     95.44328    95.57677
  90.0       0.01111     95.45505    95.58681
  88.0       0.01136     95.46664    95.59671
  87.0       0.01149     95.47839    95.60680
  87.0       0.01149     95.49000    95.61677
  87.0       0.01149     95.50192    95.62708
  87.0       0.01149     95.51346    95.63705
  91.0       0.01099     95.52517    95.64721
  89.0       0.01124     95.53680    95.65732
  89.0       0.01124     95.54868    95.66772
  89.0       0.01124     95.56029    95.67786
  90.0       0.01111     95.57211    95.68826
  90.0       0.01111     95.58383    95.69856
  91.0       0.01099     95.59552    95.70886
  93.0       0.01075     95.60722    95.71921
  96.0       0.01042     95.61904    95.65996
  100.0      0.01000     95.63065    95.67105
  103.0      0.00971     95.64246    95.68236
  99.0       0.01010     95.65408    95.69349
  98.0       0.01020     95.66590    95.70483
  95.0       0.01053     95.67767    95.71613
  96.0       0.01042     95.68938    95.72737
  96.0       0.01042     95.70111    95.73865
  96.0       0.01042     95.71276    95.74985
  98.0       0.01020     95.72461    95.76126
  99.0       0.01010     95.73643    95.77265
  99.0       0.01010     95.74808    95.78387
  99.0       0.01010     95.75990    95.79527
  98.0       0.01020     95.77169    95.77169
  100.0      0.01000     95.78342    95.78342
  100.0      0.01000     95.79549    95.79549
  99.0       0.01010     95.80707    95.80707
  96.0       0.01042     95.81898    95.81898
  96.0       0.01042     95.83064    95.83064
  98.0       0.01020     95.84264    95.84264
  96.0       0.01042     95.85433    95.85433
  96.0       0.01042     95.86621    95.86621
  94.0       0.01064     95.87802    95.87802
  94.0       0.01064     95.88980    95.88980
  95.0       0.01053     95.90162    95.90162
  96.0       0.01042     95.91340    95.91340
  94.0       0.01064     95.92529    95.92529
  93.0       0.01075     95.93709    95.93709
  93.0       0.01075     95.94876    95.94876
  94.0       0.01064     95.96074    95.96342
  98.0       0.01020     95.97258    95.97530
  96.0       0.01042     95.98430    95.98705
  94.0       0.01064     95.99619    95.99899
  95.0       0.01053     96.00797    96.01081
  94.0       0.01064     96.01978    96.02265
  93.0       0.01075     96.03173    96.03465
  93.0       0.01075     96.04350    96.04646
  94.0       0.01064     96.05524    96.05824
  93.0       0.01075     96.06723    96.07028
  95.0       0.01053     96.07901    96.08211
  99.0       0.01010     96.09103    96.09418
  98.0       0.01020     96.10277    96.10596
  96.0       0.01042     96.11466    96.11790
  96.0       0.01042     96.12647    96.12976
  94.0       0.01064     96.13859    96.14327
  94.0       0.01064     96.15028    96.15503
  98.0       0.01020     96.16222    96.16705
  99.0       0.01010     96.17418    96.18093
  100.0      0.01000     96.18599    96.19285
  99.0       0.01010     96.19785    97.58065
  99.0       0.01010     96.20979    97.61634
  99.0       0.01010     96.22161    97.65262
  91.0       0.01099     96.23350    97.68970
  89.0       0.01124     96.24519    97.72737
  90.0       0.01111     96.25719    97.76619
  94.0       0.01064     96.26907    97.80577
  96.0       0.01042     96.28099    97.84635
  100.0      0.01000     96.29287    97.88792
  103.0      0.00971     96.30463    97.93048
  104.0      0.00962     96.31660    97.97443
  104.0      0.00962     96.32848    98.01958
  106.0      0.00943     96.34030    98.06699
  100.0      0.01000     96.35227    98.11516
  96.0       0.01042     96.36410    98.16484
  95.0       0.01053     96.37598    98.90475
  95.0       0.01053     96.38802    98.97034
  91.0       0.01099     96.39989    99.03828
  94.0       0.01064     96.41185    99.10908
  91.0       0.01099     96.42357    99.18266
  91.0       0.01099     96.43575    99.26001
  96.0       0.01042     96.44753    99.34063
  99.0       0.01010     96.45952    99.42545
  98.0       0.01020     96.47146    99.51460
  99.0       0.01010     96.48335    99.60857
  99.0       0.01010     96.49528    99.70792
  101.0      0.00990     96.50723    99.81317
  100.0      0.01000     96.51900    99.92474
  101.0      0.00990     96.53098    100.04366
  96.0       0.01042     96.54272    100.17021
  95.0       0.01053     96.55473    100.30574
  99.0       0.01010     96.56666    100.45072
  99.0       0.01010     96.57847    100.60612
  105.0      0.00952     96.59045    100.77325
  108.0      0.00926     96.60227    100.95296
  112.0      0.00893     96.61420    101.14674
  112.0      0.00893     96.62617    101.35589
  112.0      0.00893     96.63798    101.58166
  109.0      0.00917     96.64989    101.82593
  108.0      0.00926     96.66190    102.09035
  101.0      0.00990     96.67374    102.37657
  100.0      0.01000     96.68581    102.68694
  98.0       0.01020     96.69757    103.02301
  101.0      0.00990     96.70974    103.38776
  99.0       0.01010     96.72141    103.78271
  101.0      0.00990     96.73358    104.21144
  103.0      0.00971     96.74538    104.67573
  104.0      0.00962     96.75742    105.17908
  108.0      0.00926     96.76920    105.72404
  112.0      0.00893     96.78115    106.31413
  110.0      0.00909     96.79308    106.95255
  114.0      0.00877     96.80508    107.64279
  113.0      0.00885     96.81681    108.38811
  117.0      0.00855     96.82883    109.19282
  120.0      0.00833     96.84060    110.06020
  122.0      0.00820     96.85261    110.99467
  124.0      0.00806     96.86452    111.99998
  121.0      0.00826     96.87637    113.08027
  121.0      0.00826     96.88827    114.23981
  118.0      0.00847     96.90008    115.48272
  114.0      0.00877     96.91212    116.81353
  114.0      0.00877     96.92397    118.23606
  112.0      0.00893     96.93577    119.75466
  112.0      0.00893     96.94777    121.37370
  117.0      0.00855     96.95972    123.09700
  121.0      0.00826     96.97153    124.92836
  121.0      0.00826     96.98368    126.87199
  124.0      0.00806     96.99541    128.93074
  131.0      0.00763     97.00737    131.10852
  134.0      0.00746     97.01915    133.40800
  134.0      0.00746     97.03122    135.83238
  138.0      0.00725     97.04309    138.38350
  138.0      0.00725     97.05506    141.06364
  140.0      0.00714     97.06695    143.87416
  143.0      0.00699     97.07884    146.81619
  146.0      0.00685     97.09071    149.89021
  141.0      0.00709     97.10263    153.09625
  140.0      0.00714     97.11438    156.43349
  141.0      0.00709     97.12634    159.90100
  146.0      0.00685     97.13815    163.49648
  146.0      0.00685     97.15009    167.21758
  147.0      0.00680     97.16202    171.06076
  150.0      0.00667     97.17378    175.02171
  156.0      0.00641     97.18570    179.09586
  166.0      0.00602     97.19744    183.27711
  171.0      0.00585     97.20946    187.55939
  174.0      0.00575     97.22134    191.93489
  181.0      0.00552     97.23306    196.39543
  191.0      0.00524     97.24497    200.93222
  198.0      0.00505     97.25691    205.53526
  200.0      0.00500     97.26862    210.19357
  207.0      0.00483     97.28078    214.89627
  212.0      0.00472     97.29248    219.63010
  225.0      0.00444     97.30445    224.38263
  236.0      0.00424     97.31611    229.13942
  242.0      0.00413     97.32822    233.88664
  246.0      0.00407     97.33994    238.60815
  252.0      0.00397     97.35187    243.28870
  250.0      0.00400     97.36371    247.91150
  250.0      0.00400     97.37549    252.45964
  256.0      0.00391     97.38737    256.91595
  258.0      0.00388     97.39916    261.26263
  260.0      0.00385     97.41096    265.48190
  268.0      0.00373     97.42286    269.55597
  278.0      0.00360     97.43469    273.46680
  283.0      0.00353     97.44644    277.19684
  285.0      0.00351     97.45831    280.72894
  289.0      0.003460    97.47009    284.04633
  293.0      0.003413    97.48200    287.13315
  295.0      0.003390    97.49364    289.97397
  302.0      0.003311    97.50551    292.55527
  302.0      0.003311    97.51746    294.86414
  304.0      0.003289    97.52908    296.88879
  304.0      0.003289    97.54091    298.61978
  302.0      0.003311    97.55277    300.04871
  304.0      0.003289    97.56446    301.16870
  300.0      0.003333    97.57644    301.97528
  306.0      0.003268    97.58816    302.46469
  306.0      0.003268    97.60000    302.63593
  298.0      0.003356    97.61170    302.48892
  304.0      0.003289    97.62368    302.02597
  304.0      0.003289    97.63535    301.24997
  302.0      0.003311    97.64723    300.16641
  295.0      0.003390    97.65897    298.78140
  295.0      0.003390    97.67068    297.10272
  300.0      0.003333    97.68247    295.13962
  295.0      0.003390    97.69429    292.90219
  300.0      0.003333    97.70592    290.40161
  295.0      0.003390    97.71767    287.65042
  295.0      0.003390    97.72930    284.66168
  302.0      0.003311    97.74114    281.44977
  300.0      0.003333    97.75283    278.02917
  295.0      0.003390    97.76452    274.41544
  289.0      0.003460    97.77633    270.62466
  287.0      0.003484    97.78796    266.67279
  285.0      0.00351     97.79974    262.57690
  274.0      0.00365     97.81140    258.35339
  272.0      0.00368     97.82317    254.01942
  258.0      0.00388     97.83484    249.59151
  250.0      0.00400     97.84663    245.08685
  240.0      0.00417     97.85827    240.52072
  233.0      0.00429     97.87018    235.90987
  223.0      0.00448     97.88161    231.26903
  219.0      0.00457     97.89348    226.61404
  218.0      0.00459     97.90493    221.95844
  214.0      0.00467     97.91689    217.31679
  208.0      0.00481     97.92849    212.70119
  203.0      0.00493     97.94022    208.12442
  191.0      0.00524     97.95190    203.59773
  184.0      0.00543     97.96344    199.13170
  179.0      0.00559     97.97516    194.73648
  176.0      0.00568     97.98685    190.42088
  176.0      0.00568     97.99839    186.19302
  176.0      0.00568     98.01020    182.06070
  171.0      0.00585     98.02168    178.03004
  167.0      0.00599     98.03332    174.10699
  161.0      0.00621     98.04496    170.29652
  152.0      0.00658     98.05657    166.60284
  146.0      0.00685     98.06821    163.02945
  144.0      0.00694     98.07964    159.57898
  146.0      0.00685     98.09136    156.25394
  144.0      0.00694     98.10291    153.05537
  147.0      0.00680     98.11453    149.98431
  147.0      0.00680     98.12607    147.04085
  144.0      0.00694     98.13773    144.22488
  143.0      0.00699     98.14928    141.53545
  137.0      0.00730     98.16100    138.97151
  134.0      0.00746     98.17245    136.53090
  135.0      0.00741     98.18410    134.21207
  131.0      0.00763     98.19550    132.01208
  129.0      0.00775     98.20719    129.92880
  128.0      0.00781     98.21876    127.95873
  128.0      0.00781     98.23025    126.09870
  122.0      0.00820     98.24183    124.34542
  122.0      0.00820     98.25341    122.69518
  122.0      0.00820     98.26483    121.14405
  122.0      0.00820     98.27639    119.68850
  116.0      0.00862     98.28783    118.32432
  114.0      0.00877     98.29935    117.04772
  110.0      0.00909     98.31074    115.85453
  110.0      0.00909     98.32226    114.74100
  110.0      0.00909     98.33379    113.70303
  109.0      0.00917     98.34522    112.73659
  108.0      0.00926     98.35678    111.83804
  114.0      0.00877     98.36812    111.00323
  117.0      0.00855     98.37958    110.22885
  118.0      0.00847     98.39111    109.51120
  114.0      0.00877     98.40244    108.84654
  117.0      0.00855     98.41389    108.23184
  114.0      0.00877     98.42550    107.66391
  113.0      0.00885     98.43684    107.13919
  110.0      0.00909     98.44833    106.65515
  109.0      0.00917     98.45966    106.20863
  109.0      0.00917     98.47112    105.79728
  108.0      0.00926     98.48242    105.41819
  103.0      0.00971     98.49400    105.06942
  101.0      0.00990     98.50534    104.74818
  105.0      0.00952     98.51685    104.45273
  105.0      0.00952     98.52809    104.18068
  109.0      0.00917     98.53953    103.93053
  110.0      0.00909     98.55080    103.70021
  110.0      0.00909     98.56227    103.48846
  112.0      0.00893     98.57349    103.29327
  112.0      0.00893     98.58487    103.11367
  112.0      0.00893     98.59609    102.94804
  106.0      0.00943     98.60750    102.79551
  104.0      0.00962     98.61875    102.65463
  104.0      0.00962     98.63007    102.52460
  101.0      0.00990     98.64131    102.40434
  104.0      0.00962     98.65249    102.29297
  101.0      0.00990     98.66389    102.19005
  103.0      0.00971     98.67522    102.09451
  103.0      0.00971     98.68639    102.00563
  104.0      0.00962     98.69770    101.92312
  105.0      0.00952     98.70893    101.84620
  104.0      0.00962     98.72020    101.77449
  103.0      0.00971     98.73160    101.70765
  104.0      0.00962     98.74267    101.64480
  108.0      0.00926     98.75409    101.58627
  109.0      0.00917     98.76512    101.53098
  116.0      0.00862     98.77647    101.47931
  113.0      0.00885     98.78765    101.43056
  114.0      0.00877     98.79891    101.38467
  110.0      0.00909     98.81010    101.34132
  109.0      0.00917     98.82121    101.30029
  106.0      0.00943     98.83244    101.26158
  103.0      0.00971     98.84360    101.22486
  103.0      0.00971     98.85464    101.18993
  105.0      0.00952     98.86582    101.15692
  105.0      0.00952     98.87686    101.12543
  108.0      0.00926     98.88801    101.09560
  104.0      0.00962     98.89917    101.06725
  106.0      0.00943     98.91026    101.04018
  101.0      0.00990     98.92133    101.01440
  98.0       0.01020     98.93242    100.98986
  93.0       0.01075     98.94355    100.96651
  89.0       0.01124     98.95454    100.94411
  91.0       0.01099     98.96561    100.92281
  95.0       0.01053     98.97662    100.90247
  98.0       0.01020     98.98769    100.88311
  100.0      0.01000     98.99867    100.86458
  104.0      0.00962     99.00994    100.84719
  112.0      0.00893     99.02088    100.83029
  109.0      0.00917     99.03197    100.81435
  106.0      0.00943     99.04288    100.79897
  105.0      0.00952     99.05403    100.78456
  101.0      0.00990     99.06496    100.77063
  101.0      0.00990     99.07594    100.75741
  99.0       0.01010     99.08694    100.74487
  96.0       0.01042     99.09788    100.73289
  95.0       0.01053     99.10882    100.72151
  100.0      0.01000     99.11976    100.71070
  101.0      0.00990     99.13065    100.70040
  100.0      0.01000     99.14150    100.69061
  100.0      0.01000     99.15237    100.68130
  100.0      0.01000     99.16328    100.67256
  98.0       0.01020     99.17435    100.66446
  98.0       0.01020     99.18510    100.65381
  95.0       0.01053     99.19594    100.64638
  96.0       0.01042     99.20675    100.63936
  96.0       0.01042     99.21774    100.63290
  98.0       0.01020     99.22849    100.62659
  98.0       0.01020     99.23937    100.62079
  98.0       0.01020     99.25016    100.61523
  100.0      0.01000     99.26096    100.61002
  101.0      0.00990     99.27179    100.60516
  101.0      0.00990     99.28273    100.60069
  103.0      0.00971     99.29339    100.59624
  101.0      0.00990     99.30420    100.59220
  100.0      0.01000     99.31490    100.58833
  98.0       0.01020     99.32581    100.58488
  93.0       0.01075     99.33654    100.58014
  90.0       0.01111     99.34722    100.57696
  90.0       0.01111     99.35806    100.57409
  93.0       0.01075     99.36868    100.57121
  96.0       0.01042     99.37945    100.56866
  100.0      0.01000     99.39015    100.56622
  104.0      0.00962     99.40064    100.56371
  106.0      0.00943     99.41139    100.56161
  106.0      0.00943     99.42206    100.55957
  105.0      0.00952     99.43268    100.55762
  100.0      0.01000     99.44331    100.55579
  100.0      0.01000     99.45393    100.55408
  100.0      0.01000     99.46456    100.55248
  101.0      0.00990     99.47511    100.55093
  104.0      0.00962     99.48575    100.54957
  103.0      0.00971     99.49637    100.54829
  100.0      0.01000     99.50696    100.54708
  103.0      0.00971     99.51735    100.54576
  104.0      0.00962     99.52811    100.54492
  103.0      0.00971     99.53851    100.54379
  100.0      0.01000     99.54920    100.54307
  98.0       0.01020     99.55959    100.54211
  98.0       0.01020     99.57027    100.54156
  96.0       0.01042     99.58059    100.54076
  98.0       0.01020     99.59116    100.54028
  95.0       0.01053     99.60163    100.53980
  95.0       0.01053     99.61217    100.53950
  95.0       0.01053     99.62258    100.53915
  96.0       0.01042     99.63303    100.53896
  95.0       0.01053     99.64354    100.53893
  93.0       0.01075     99.65395    100.53891
  91.0       0.01099     99.66432    100.53896
  91.0       0.01099     99.67475    100.53917
  93.0       0.01075     99.68501    100.53933
  94.0       0.01064     99.69540    100.53973
  100.0      0.01000     99.70571    100.54018
  100.0      0.01000     99.71612    100.54086
  103.0      0.00971     99.72644    100.54156
  104.0      0.00962     99.73678    100.54240
  106.0      0.00943     99.74705    100.54330
  110.0      0.00909     99.75735    100.54438
  109.0      0.00917     99.76764    100.54556
  109.0      0.00917     99.77795    100.54690
  105.0      0.00952     99.78810    100.54819
  99.0       0.01010     99.79848    100.54988
  98.0       0.01020     99.80884    100.55166
  93.0       0.01075     99.81889    100.55327
  91.0       0.01099     99.82922    100.55530
  90.0       0.01111     99.83920    100.55710
  96.0       0.01042     99.84975    100.55962
  103.0      0.00971     99.85983    100.56181
  105.0      0.00952     99.87002    100.56423
  110.0      0.00909     99.88017    100.56676
  108.0      0.00926     99.89030    100.56938
  108.0      0.00926     99.90046    100.57217
  108.0      0.00926     99.91058    100.57505
  104.0      0.00962     99.92059    100.57796
  101.0      0.00990     99.93066    100.58104
  95.0       0.01053     99.94076    100.18483
  94.0       0.01064     99.95081    100.19176
  96.0       0.01042     99.96091    100.19882
  98.0       0.01020     99.97086    100.20580
  99.0       0.01010     99.98097    100.21301
  96.0       0.01042     99.99095    100.22016
  98.0       0.01020     100.00094   100.22739
  96.0       0.01042     100.01089   100.23464
  96.0       0.01042     100.02081   100.24194
  96.0       0.01042     100.03088   100.24944
  95.0       0.01053     100.04078   100.25683
  96.0       0.01042     100.05075   100.26436
  100.0      0.01000     100.06088   100.27209
  105.0      0.00952     100.07063   100.27951
  108.0      0.00926     100.08057   100.28717
  108.0      0.00926     100.09029   103.84826
  109.0      0.00917     100.10039   103.91071
  106.0      0.00943     100.11022   103.97404
  105.0      0.00952     100.12008   104.03857
  105.0      0.00952     100.12989   104.10423
  105.0      0.00952     100.13979   104.17120
  104.0      0.00962     100.14945   104.23917
  104.0      0.00962     100.15932   104.30867
  105.0      0.00952     100.16904   104.37933
  108.0      0.00926     100.17879   104.45140
  109.0      0.00917     100.18845   104.52477
  108.0      0.00926     100.19830   104.59977
  106.0      0.00943     100.20805   104.67618
  108.0      0.00926     100.21769   104.75400
  110.0      0.00909     100.22739   104.83344
  110.0      0.00909     100.23697   106.92483
  108.0      0.00926     100.24667   107.03533
  108.0      0.00926     100.25636   107.14812
  110.0      0.00909     100.26598   107.26323
  110.0      0.00909     100.27562   107.38084
  108.0      0.00926     100.28527   107.50143
  105.0      0.00952     100.29483   107.62412
  105.0      0.00952     100.30449   107.74964
  109.0      0.00917     100.31397   107.87782
  113.0      0.00885     100.32362   108.00909
  112.0      0.00893     100.33302   108.14315
  108.0      0.00926     100.34266   108.28062
  110.0      0.00909     100.35222   108.42128
  114.0      0.00877     100.36175   108.56535
  116.0      0.00862     100.37120   108.71297
  117.0      0.00855     100.38065   108.86429
  114.0      0.00877     100.39014   109.10184
  118.0      0.00847     100.39960   109.26218
  122.0      0.00820     100.40885   109.42668
  122.0      0.00820     100.41837   109.59603
  124.0      0.00806     100.42764   109.76997
  124.0      0.00806     100.43710   109.94943
  122.0      0.00820     100.44656   110.13415
  128.0      0.00781     100.45581   110.32439
  129.0      0.00775     100.46519   110.52096
  132.0      0.00758     100.47434   110.72384
  131.0      0.00763     100.48378   110.93407
  132.0      0.00758     100.49297   111.15157
  131.0      0.00763     100.50221   111.37730
  132.0      0.00758     100.51148   111.61180
  134.0      0.00746     100.52078   111.85577
  131.0      0.00763     100.53002   112.10993
  128.0      0.00781     100.53937   112.37530
  129.0      0.00775     100.54838   112.65239
  129.0      0.00775     100.55777   112.94300
  129.0      0.00775     100.56669   113.24745
  131.0      0.00763     100.57613   113.56799
  131.0      0.00763     100.58514   113.90517
  131.0      0.00763     100.59439   114.26121
  137.0      0.00730     100.60346   114.63744
  137.0      0.00730     100.61250   115.03593
  137.0      0.00730     100.62150   115.45879
  138.0      0.00725     100.63065   115.90853
  137.0      0.00730     100.63960   116.38737
  141.0      0.00709     100.64861   116.89833
  141.0      0.00709     100.65762   117.44436
  146.0      0.00685     100.66665   118.02882
  150.0      0.00667     100.67561   118.65521
  149.0      0.00671     100.68452   119.32748
  152.0      0.00658     100.69352   120.04994
  153.0      0.00654     100.70235   120.82693
  153.0      0.00654     100.71123   121.66358
  152.0      0.00658     100.72019   122.56522
  147.0      0.00680     100.72910   123.53737
  149.0      0.00671     100.73795   124.58614
  147.0      0.00680     100.74689   125.71809
  143.0      0.00699     100.75564   126.93990
  144.0      0.00694     100.76452   128.25879
  144.0      0.00694     100.77328   129.68303
  146.0      0.00685     100.78224   131.22072
  152.0      0.00658     100.79078   132.87985
  156.0      0.00641     100.79983   134.67032
  159.0      0.00629     100.80851   136.60077
  159.0      0.00629     100.81715   138.68121
  161.0      0.00621     100.82586   140.92201
  163.0      0.00613     100.83453   143.33362
  159.0      0.00629     100.84316   145.92682
  163.0      0.00613     100.85188   148.71292
  166.0      0.00602     100.86044   151.70300
  164.0      0.00610     100.86910   154.90886
  169.0      0.00592     100.87758   158.34200
  172.0      0.00581     100.88628   162.01445
  176.0      0.00568     100.89491   165.93761
  174.0      0.00575     100.90332   170.12332
  179.0      0.00559     100.91199   174.58353
  182.0      0.00549     100.92038   179.32892
  186.0      0.00538     100.92881   184.37085
  187.0      0.00535     100.93744   189.72006
  189.0      0.00529     100.94579   195.38609
  193.0      0.00518     100.95417   201.37875
  205.0      0.00488     100.96265   207.70677
  212.0      0.00472     100.97109   214.37781
  214.0      0.00467     100.97958   221.39891
  212.0      0.00472     100.98786   228.77554
  214.0      0.00467     100.99635   236.51288
  219.0      0.00457     101.00455   244.61362
  231.0      0.00433     101.01303   253.08020
  238.0      0.00420     101.02132   261.91260
  252.0      0.00397     101.02971   271.10971
  270.0      0.00370     101.03795   280.66827
  291.0      0.003436    101.04620   290.58356
  304.0      0.003289    101.05435   300.84860
  306.0      0.003268    101.06266   311.45468
  313.0      0.003195    101.07080   322.39044
  320.0      0.003125    101.07911   333.64301
  333.0      0.003003    101.08714   345.19638
  349.0      0.002865    101.09527   357.03302
  359.0      0.002786    101.10344   369.13266
  378.0      0.002646    101.11159   381.47238
  393.0      0.002545    101.11960   394.02689
  410.0      0.002439    101.12772   406.76868
  428.0      0.002336    101.13573   419.66718
  444.0      0.002252    101.14375   432.68973
  470.0      0.002128    101.15182   445.80090
  490.0      0.002041    101.15972   458.96265
  506.0      0.001976    101.16775   472.13501
  523.0      0.001912    101.17578   485.27502
  535.0      0.001869    101.18382   498.33771
  552.0      0.001812    101.19165   511.27576
  561.0      0.001783    101.19973   524.04059
  567.0      0.001764    101.20743   536.58081
  573.0      0.001745    101.21548   548.84491
  582.0      0.001718    101.22335   560.77936
  585.0      0.001709    101.23119   572.33032
  585.0      0.001709    101.23899   583.44385
  591.0      0.001692    101.24676   594.06653
  600.0      0.001667    101.25459   604.14575
  600.0      0.001667    101.26237   613.63062
  606.0      0.001650    101.27004   622.47235
  609.0      0.001642    101.27785   630.62585
  616.0      0.001623    101.28547   638.04846
  625.0      0.001600    101.29323   644.70282
  628.0      0.001592    101.30091   650.55542
  634.0      0.001577    101.30856   655.57813
  634.0      0.001577    101.31613   659.74835
  641.0      0.001560    101.32383   663.04913
  641.0      0.001560    101.33136   665.46826
  628.0      0.001592    101.33891   666.99994
  631.0      0.001585    101.34644   667.64337
  628.0      0.001592    101.35400   667.40271
  625.0      0.001600    101.36155   666.28693
  628.0      0.001592    101.36897   664.30945
  631.0      0.001585    101.37656   661.48804
  634.0      0.001577    101.38400   657.84326
  628.0      0.001592    101.39149   653.40027
  625.0      0.001600    101.39885   648.18646
  625.0      0.001600    101.40640   642.23273
  622.0      0.001608    101.41385   635.57227
  619.0      0.001616    101.42117   628.68701
  603.0      0.001658    101.42848   620.72894
  588.0      0.001701    101.43579   612.17822
  579.0      0.001727    101.44313   603.07709
  567.0      0.001764    101.45039   593.46869
  558.0      0.001792    101.45757   583.39795
  549.0      0.001821    101.46500   572.91132
  535.0      0.001869    101.47212   562.05432
  532.0      0.001880    101.47942   550.87421
  520.0      0.001923    101.48656   539.41742
  512.0      0.001953    101.49377   527.73029
  495.0      0.002020    101.50094   515.85815
  487.0      0.002053    101.50793   503.84521
  476.0      0.002101    101.51516   491.73474
  465.0      0.002151    101.52213   479.56760
  449.0      0.002227    101.52929   467.38348
  441.0      0.002268    101.53618   455.44052
  428.0      0.002336    101.54339   443.33530
  413.0      0.002421    101.55031   431.31827
  400.0      0.002500    101.55746   419.42029
  400.0      0.002500    101.56440   407.66901
  385.0      0.002597    101.57137   396.09055
  383.0      0.002611    101.57809   384.70786
  375.0      0.002667    101.58517   373.54245
  371.0      0.002695    101.59216   362.61252
  359.0      0.002786    101.59895   351.93445
  347.0      0.002882    101.60587   341.52258
  331.0      0.003021    101.61272   331.38901
  317.0      0.003155    101.61948   321.54379
  308.0      0.003247    101.62625   311.99527
  300.0      0.003333    101.63299   302.74973
  283.0      0.00353     101.63975   293.81204
  274.0      0.00365     101.64635   285.18500
  272.0      0.00368     101.65311   276.87067
  272.0      0.00368     101.65988   268.86899
  266.0      0.00376     101.66648   261.17868
  256.0      0.00391     101.67318   253.79791
  254.0      0.00394     101.67970   246.72285
  254.0      0.00394     101.68643   239.94965
  252.0      0.00397     101.69299   233.47269
  244.0      0.00410     101.69949   227.28610
  234.0      0.00427     101.70592   221.38315
  229.0      0.00437     101.71251   215.75690
  229.0      0.00437     101.71905   210.39926
  229.0      0.00437     101.72563   205.30222
  221.0      0.00452     101.73205   200.45709
  218.0      0.00459     101.73854   195.85538
  216.0      0.00463     101.74487   191.48799
  212.0      0.00472     101.75134   187.34622
  207.0      0.00483     101.75761   183.42075
  198.0      0.00505     101.76407   179.70303
  194.0      0.00515     101.77036   176.18375
  193.0      0.00518     101.77670   172.85435
  193.0      0.00518     101.78296   169.70622
  194.0      0.00515     101.78918   166.73090
  193.0      0.00518     101.79541   163.92038
  189.0      0.00529     101.80166   161.26677
  184.0      0.00543     101.80782   158.76239
  186.0      0.00538     101.81397   156.40005
  187.0      0.00535     101.82030   154.17305
  184.0      0.00543     101.82627   152.07417
  186.0      0.00538     101.83244   150.09781
  181.0      0.00552     101.83857   148.23776
  179.0      0.00559     101.84454   146.48840
  179.0      0.00559     101.85059   144.84482
  176.0      0.00568     101.85661   143.30205
  172.0      0.00581     101.86257   141.85558
  171.0      0.00585     101.86858   140.50140
  177.0      0.00565     101.87459   139.23575
  181.0      0.00552     101.88075   138.05521
  176.0      0.00568     101.88647   136.95619
  174.0      0.00575     101.89247   135.93654
  169.0      0.00592     101.89822   134.99321
  164.0      0.00610     101.90419   134.12445
  163.0      0.00613     101.91009   133.32802
  158.0      0.00633     101.91584   132.60219
  153.0      0.00654     101.92175   131.94576
  152.0      0.00658     101.92728   131.35696
  153.0      0.00654     101.93318   130.83560
  153.0      0.00654     101.93883   130.38020
  155.0      0.00645     101.94451   129.99040
  158.0      0.00633     101.95031   129.66585
  158.0      0.00633     101.95583   129.40581
  158.0      0.00633     101.96149   129.21045
  161.0      0.00621     101.96713   129.07957
  159.0      0.00629     101.97268   129.01312
  161.0      0.00621     101.97822   129.01122
  164.0      0.00610     101.98368   129.07393
  169.0      0.00592     101.98923   129.20163
  169.0      0.00592     101.99464   129.39429
  171.0      0.00585     102.00022   129.65237
  166.0      0.00602     102.00557   129.97569
  156.0      0.00641     102.01111   130.36482
  149.0      0.00671     102.01646   130.81947
  146.0      0.00685     102.02201   131.34007
  146.0      0.00685     102.02722   131.92603
  150.0      0.00667     102.03268   132.57774
  155.0      0.00645     102.03780   133.29440
  161.0      0.00621     102.04331   134.07629
  164.0      0.00610     102.04854   134.92216
  167.0      0.00599     102.05389   135.83171
  169.0      0.00592     102.05899   136.80362
  166.0      0.00602     102.06429   137.83727
  163.0      0.00613     102.06934   138.93080
  159.0      0.00629     102.07456   140.08318
  163.0      0.00613     102.07957   141.29214
  163.0      0.00613     102.08482   142.55620
  158.0      0.00633     102.08980   143.87250
  164.0      0.00610     102.09492   145.23895
  166.0      0.00602     102.09989   146.65239
  169.0      0.00592     102.10496   148.11003
  169.0      0.00592     102.10992   149.60825
  172.0      0.00581     102.11488   151.14359
  172.0      0.00581     102.11978   152.71193
  171.0      0.00585     102.12469   154.30920
  176.0      0.00568     102.12971   155.93097
  176.0      0.00568     102.13440   157.57205
  174.0      0.00575     102.13931   159.36964
  182.0      0.00549     102.14421   161.03670
  184.0      0.00543     102.14916   162.70752
  184.0      0.00543     102.15372   164.37585
  182.0      0.00549     102.15864   166.03638
  186.0      0.00538     102.16328   167.68222
  186.0      0.00538     102.16798   165.56557
  186.0      0.00538     102.17272   167.21469
  193.0      0.00518     102.17752   168.82867
  196.0      0.00510     102.18204   170.40039
  198.0      0.00505     102.18670   171.92345
  200.0      0.00500     102.19128   173.39081
  201.0      0.00498     102.19576   174.79576
  203.0      0.00493     102.20036   176.13185
  207.0      0.00483     102.20488   177.39246
  208.0      0.00481     102.20936   178.57141
  208.0      0.00481     102.21382   179.66292
  208.0      0.00481     102.21831   180.73228
  212.0      0.00472     102.22274   181.63382
  212.0      0.00472     102.22709   182.43280
  205.0      0.00488     102.23140   183.12529
  201.0      0.00498     102.23589   183.70811
  201.0      0.00498     102.24001   182.31995
  203.0      0.00493     102.24433   182.70070
  205.0      0.00488     102.24868   182.96471
  201.0      0.00498     102.25294   183.11098
  200.0      0.00500     102.25720   183.13937
  193.0      0.00518     102.26154   183.05037
  193.0      0.00518     102.26556   182.84448
  187.0      0.00535     102.26984   182.52383
  186.0      0.00538     102.27379   182.08977
  186.0      0.00538     102.27806   181.54543
  191.0      0.00524     102.28214   180.89323
  193.0      0.00518     102.28620   180.13672
  191.0      0.00524     102.29024   179.27953
  187.0      0.00535     102.29426   178.32581
  187.0      0.00535     102.29816   177.27986
  186.0      0.00538     102.30218   176.14671
  182.0      0.00549     102.30608   174.93108
  179.0      0.00559     102.31000   173.63843
  181.0      0.00552     102.31378   172.27409
  177.0      0.00565     102.31773   170.84413
  177.0      0.00565     102.32159   169.35410
  171.0      0.00585     102.32539   167.81004
  166.0      0.00602     102.32917   166.21808
  163.0      0.00613     102.33282   164.58418
  164.0      0.00610     102.33665   162.91483
  166.0      0.00602     102.34029   161.21570
  164.0      0.00610     102.34398   159.49303
  167.0      0.00599     102.34770   157.75273
  164.0      0.00610     102.35134   156.00040
  159.0      0.00629     102.35492   154.24165
  150.0      0.00667     102.35866   152.48212
  144.0      0.00694     102.36211   150.72641
  141.0      0.00709     102.36568   148.97992
  141.0      0.00709     102.36909   147.24701
  141.0      0.00709     102.37273   145.53247
  141.0      0.00709     102.37618   143.83997
  143.0      0.00699     102.37960   142.17352
  141.0      0.00709     102.38303   140.53673
  141.0      0.00709     102.38643   138.93279
  141.0      0.00709     102.38973   137.36464
  137.0      0.00730     102.39316   135.83519
  137.0      0.00730     102.39635   134.34653
  135.0      0.00741     102.39966   132.90117
  138.0      0.00725     102.40289   131.50079
  138.0      0.00725     102.40611   130.14713
  138.0      0.00725     102.40936   128.84158
  135.0      0.00741     102.41250   127.58523
  137.0      0.00730     102.41566   126.37910
  138.0      0.00725     102.41876   125.22388
  134.0      0.00746     102.42190   124.12019
  128.0      0.00781     102.42491   123.06820
  127.0      0.00787     102.42804   122.06834
  124.0      0.00806     102.43099   121.12032
  125.0      0.00800     102.43400   120.55066
  128.0      0.00781     102.43703   119.71073
  127.0      0.00787     102.44007   118.75642
  125.0      0.00800     102.44284   118.02023
  125.0      0.00800     102.44585   117.33442
  124.0      0.00806     102.44867   116.69784
  121.0      0.00826     102.45160   116.11004
  120.0      0.00833     102.45442   115.56995
  122.0      0.00820     102.45721   115.07674
  121.0      0.00826     102.45997   114.62947
  121.0      0.00826     102.46277   114.22720
  122.0      0.00820     102.46545   113.86878
  121.0      0.00826     102.46806   113.55317
  121.0      0.00826     102.47073   113.27945
  116.0      0.00862     102.47339   113.04645
  117.0      0.00855     102.47607   112.85313
  116.0      0.00862     102.47862   112.69821
  120.0      0.00833     102.48117   112.74323
  125.0      0.00800     102.48368   112.58185
  127.0      0.00787     102.48621   112.53915
  128.0      0.00781     102.48875   112.53062
  129.0      0.00775     102.49121   112.55503
  132.0      0.00758     102.49346   112.61120
  134.0      0.00746     102.49603   112.69852
  129.0      0.00775     102.49823   112.81525
  128.0      0.00781     102.50063   112.96083
  128.0      0.00781     102.50310   113.13405
  129.0      0.00775     102.50539   113.33353
  128.0      0.00781     102.50757   113.55824
  131.0      0.00763     102.50996   113.80738
  129.0      0.00775     102.51199   114.07926
  128.0      0.00781     102.51426   114.37332
  128.0      0.00781     102.51646   114.68808
  128.0      0.00781     102.51871   115.02248
  128.0      0.00781     102.52074   115.37505
  127.0      0.00787     102.52279   115.74480
  129.0      0.00775     102.52490   116.13053
  128.0      0.00781     102.52683   116.53068
  127.0      0.00787     102.52888   116.94429
  129.0      0.00775     102.53089   117.36982
  127.0      0.00787     102.53274   117.80579
  128.0      0.00781     102.53466   118.25105
  129.0      0.00775     102.53659   118.70409
  129.0      0.00775     102.53846   119.16336
  134.0      0.00746     102.54032   119.62744
  135.0      0.00741     102.54215   120.09478
  143.0      0.00699     102.54390   120.56377
  143.0      0.00699     102.54556   121.03287
  146.0      0.00685     102.54744   121.50079
  144.0      0.00694     102.54901   121.96541
  141.0      0.00709     102.55079   122.42565
  141.0      0.00709     102.55251   122.87968
  141.0      0.00709     102.55412   123.32585
  138.0      0.00725     102.55563   123.76266
  134.0      0.00746     102.55733   124.18887
  127.0      0.00787     102.55875   124.60261
  125.0      0.00800     102.56042   125.00300
  122.0      0.00820     102.56189   125.38833
  128.0      0.00781     102.56335   125.75761
  132.0      0.00758     102.56477   126.10975
  132.0      0.00758     102.56614   126.44384
  137.0      0.00730     102.56752   126.75917
  140.0      0.00714     102.56897   127.05520
  138.0      0.00725     102.57030   127.33134
  135.0      0.00741     102.57153   127.58736
  128.0      0.00781     102.57285   127.82345
  124.0      0.00806     102.57410   128.03960
  125.0      0.00800     102.57529   128.23618
  127.0      0.00787     102.57647   128.41379
  129.0      0.00775     102.57765   128.57323
  125.0      0.00800     102.57867   128.71523
  127.0      0.00787     102.57989   128.84125
  127.0      0.00787     102.58095   128.95221
  134.0      0.00746     102.58199   129.04970
  137.0      0.00730     102.58286   129.13512
  140.0      0.00714     102.58396   129.21056
  140.0      0.00714     102.58488   129.27750
  141.0      0.00709     102.58600   129.33818
  137.0      0.00730     102.58675   129.39413
  135.0      0.00741     102.58780   129.44814
  131.0      0.00763     102.58854   129.50182
  131.0      0.00763     102.58944   129.55797
  129.0      0.00775     102.59032   129.61871
  132.0      0.00758     102.59106   129.68636
  129.0      0.00775     102.59176   129.32019
  132.0      0.00758     102.59252   129.41527
  132.0      0.00758     102.59321   129.52449
  132.0      0.00758     102.59386   129.65036
  129.0      0.00775     102.59444   129.79515
  129.0      0.00775     102.59508   129.96144
  127.0      0.00787     102.59561   130.15128
  127.0      0.00787     102.59622   130.36708
  124.0      0.00806     102.59667   130.61066
  122.0      0.00820     102.59716   130.88416
  122.0      0.00820     102.59761   131.18938
  125.0      0.00800     102.59812   131.52802
  125.0      0.00800     102.59850   131.90143
  125.0      0.00800     102.59885   132.31104
  125.0      0.00800     102.59922   132.75800
  120.0      0.00833     102.59949   133.24313
  120.0      0.00833     102.59982   133.54568
  117.0      0.00855     102.60018   134.11240
  117.0      0.00855     102.60051   134.71869
  117.0      0.00855     102.60061   135.36446
  118.0      0.00847     102.60082   136.04974
  120.0      0.00833     102.60081   136.77383
  121.0      0.00826     102.60106   137.53642
  124.0      0.00806     102.60124   138.33620
  128.0      0.00781     102.60124   139.17191
  128.0      0.00781     102.60132   140.04224
  128.0      0.00781     102.60130   140.94536
  125.0      0.00800     102.60135   141.87939
  124.0      0.00806     102.60126   142.84193
  125.0      0.00800     102.60114   143.83061
  125.0      0.00800     102.60110   144.84286
  127.0      0.00787     102.60086   145.87541
  131.0      0.00763     102.60073   146.92545
  131.0      0.00763     102.60056   147.98943
  135.0      0.00741     102.60036   149.06381
  137.0      0.00730     102.60010   150.14478
  137.0      0.00730     102.59991   151.22855
  138.0      0.00725     102.59952   152.31068
  141.0      0.00709     102.59918   153.38725
  144.0      0.00694     102.59885   154.45383
  144.0      0.00694     102.59836   155.50572
  150.0      0.00667     102.59806   156.53877
  155.0      0.00645     102.59759   157.54802
  156.0      0.00641     102.59726   158.52911
  159.0      0.00629     102.59663   159.47707
  159.0      0.00629     102.59616   160.38766
  158.0      0.00633     102.59550   161.25610
  156.0      0.00641     102.59499   162.07835
  155.0      0.00645     102.59450   162.85002
  150.0      0.00667     102.59379   163.56682
  150.0      0.00667     102.59303   164.22516
  153.0      0.00654     102.59237   164.82156
  153.0      0.00654     102.59161   165.35260
  149.0      0.00671     102.59082   165.81540
  152.0      0.00658     102.59001   166.20737
  152.0      0.00658     102.58923   166.52629
  156.0      0.00641     102.58842   166.77032
  156.0      0.00641     102.58750   166.93785
  158.0      0.00633     102.58649   167.02788
  158.0      0.00633     102.58563   167.03990
  159.0      0.00629     102.58469   166.97337
  159.0      0.00629     102.58365   166.82835
  156.0      0.00641     102.58271   166.60542
  155.0      0.00645     102.58156   166.30505
  159.0      0.00629     102.58049   165.92862
  156.0      0.00641     102.57936   165.47733
  159.0      0.00629     102.57817   164.95284
  158.0      0.00633     102.57710   164.35732
  155.0      0.00645     102.57600   163.69417
  152.0      0.00658     102.57458   162.96291
  150.0      0.00667     102.57346   162.16815
  149.0      0.00671     102.57207   161.31221
  149.0      0.00671     102.57078   160.39856
  150.0      0.00667     102.56955   159.43044
  150.0      0.00667     102.56811   158.41098
  147.0      0.00680     102.56665   157.34398
  150.0      0.00667     102.56529   156.23320
  153.0      0.00654     102.56374   155.08220
  150.0      0.00667     102.56231   153.89508
  149.0      0.00671     102.56075   152.67551
  147.0      0.00680     102.55926   151.42764
  146.0      0.00685     102.55759   150.15514
  141.0      0.00709     102.55595   148.86209
  138.0      0.00725     102.55431   147.55237
  134.0      0.00746     102.55273   146.22983
  132.0      0.00758     102.55099   144.89793
  132.0      0.00758     102.54928   143.56114
  135.0      0.00741     102.54750   142.22162
  131.0      0.00763     102.54565   140.88329
  129.0      0.00775     102.54390   139.54959
  132.0      0.00758     102.54208   138.22339
  129.0      0.00775     102.54014   136.90759
  125.0      0.00800     102.53818   135.60503
  125.0      0.00800     102.53638   134.31842
  129.0      0.00775     102.53423   133.04967
  131.0      0.00763     102.53246   131.80170
  131.0      0.00763     102.53019   130.57567
  135.0      0.00741     102.52827   129.37428
  132.0      0.00758     102.52631   128.19882
  127.0      0.00787     102.52415   127.05064
  124.0      0.00806     102.52191   125.93114
  117.0      0.00855     102.51984   124.84174
  114.0      0.00877     102.51748   123.78296
  113.0      0.00885     102.51521   122.75601
  108.0      0.00926     102.51303   121.76153
  105.0      0.00952     102.51082   120.79993
  104.0      0.00962     102.50838   119.87137
  110.0      0.00909     102.50602   118.97643
  108.0      0.00926     102.50365   118.11505
  108.0      0.00926     102.50124   117.28722
  108.0      0.00926     102.49880   116.49279
  114.0      0.00877     102.49626   115.73148
  116.0      0.00862     102.49382   115.00311
  117.0      0.00855     102.49116   114.30696
  116.0      0.00862     102.48873   113.64294
  116.0      0.00862     102.48606   113.00996
  116.0      0.00862     102.48337   112.40760
  120.0      0.00833     102.48082   111.83531
  116.0      0.00862     102.47821   111.15041
  117.0      0.00855     102.47534   110.63716
  113.0      0.00885     102.47278   110.15163
  114.0      0.00877     102.46982   109.69221
  110.0      0.00909     102.46706   109.25860
  110.0      0.00909     102.46436   108.84969
  110.0      0.00909     102.46140   108.46425
  109.0      0.00917     102.45840   108.10149
  109.0      0.00917     102.45566   107.76076
  112.0      0.00893     102.45264   107.44058
  108.0      0.00926     102.44959   107.14021
  109.0      0.00917     102.44649   106.85870
  108.0      0.00926     102.44345   106.59523
  108.0      0.00926     102.44043   106.34883
  105.0      0.00952     102.43727   106.11846
  108.0      0.00926     102.43415   105.90342
  109.0      0.00917     102.43105   105.70278
  109.0      0.00917     102.42780   105.44537
  106.0      0.00943     102.42452   105.27193
  106.0      0.00943     102.42129   105.11057
  101.0      0.00990     102.41796   104.96036
  104.0      0.00962     102.41468   104.82076
  108.0      0.00926     102.41123   104.69086
  108.0      0.00926     102.40787   104.57029
  108.0      0.00926     102.40452   104.45835
  109.0      0.00917     102.40117   104.35442
  105.0      0.00952     102.39741   104.25757
  106.0      0.00943     102.39418   104.16820
  104.0      0.00962     102.39048   104.08478
  103.0      0.00971     102.38697   104.00755
  99.0       0.01010     102.38353   103.93591
  103.0      0.00971     102.37979   103.86914
  106.0      0.00943     102.37613   103.80716
  108.0      0.00926     102.37248   103.74961
  108.0      0.00926     102.36865   103.69592
  106.0      0.00943     102.36491   103.64606
  104.0      0.00962     102.36118   103.59964
  104.0      0.00962     102.35725   103.55621
  101.0      0.00990     102.35352   103.51592
  100.0      0.01000     102.34960   103.47814
  100.0      0.01000     102.34575   103.44292
  101.0      0.00990     102.34177   103.40985
  103.0      0.00971     102.33778   103.37888
  104.0      0.00962     102.33384   103.34990
  105.0      0.00952     102.32976   103.32256
  104.0      0.00962     102.32561   103.29683
  105.0      0.00952     102.32154   103.27269
  106.0      0.00943     102.31742   103.24989
  108.0      0.00926     102.31332   103.22841
  110.0      0.00909     102.30912   103.20803
  117.0      0.00855     102.30507   103.18890
  117.0      0.00855     102.30063   103.17039
  117.0      0.00855     102.29646   103.15312
  117.0      0.00855     102.29203   103.13645
  120.0      0.00833     102.28777   103.12076
  121.0      0.00826     102.28339   103.10571
  125.0      0.00800     102.27907   103.09141
  128.0      0.00781     102.27452   103.07753
  127.0      0.00787     102.27013   103.06439
  127.0      0.00787     102.26553   103.05162
  128.0      0.00781     102.26107   103.03950
  124.0      0.00806     102.25651   103.02775
  122.0      0.00820     102.25198   103.01648
  124.0      0.00806     102.24733   103.00549
  125.0      0.00800     102.24268   102.99526
  128.0      0.00781     102.23798   102.98496
  128.0      0.00781     102.23333   102.97500
  127.0      0.00787     102.22854   102.96521
  124.0      0.00806     102.22369   102.95561
  117.0      0.00855     102.21897   102.94639
  116.0      0.00862     102.21408   102.93719
  113.0      0.00885     102.20929   102.92829
  116.0      0.00862     102.20431   102.91936
  117.0      0.00855     102.19933   102.91057
  118.0      0.00847     102.19448   102.57401
  121.0      0.00826     102.18952   102.56993
  122.0      0.00820     102.18443   102.56570
  120.0      0.00833     102.17955   102.56165
  121.0      0.00826     102.17421   102.55708
  120.0      0.00833     102.16924   102.55280
  117.0      0.00855     102.16421   102.54836
  113.0      0.00885     102.15898   102.54362
  113.0      0.00885     102.15371   102.53891
  112.0      0.00893     102.14857   102.53400
  112.0      0.00893     102.14311   102.52861
  113.0      0.00885     102.13786   102.52326
  112.0      0.00893     102.13256   102.51770
  108.0      0.00926     102.12716   102.51182
  106.0      0.00943     102.12187   102.50586
  108.0      0.00926     102.11636   102.49947
  105.0      0.00952     102.11086   102.49286
  104.0      0.00962     102.10544   102.32293
  105.0      0.00952     102.09978   102.31796
  106.0      0.00943     102.09442   102.31301
  104.0      0.00962     102.08881   102.30753
  105.0      0.00952     102.08308   102.30164
  101.0      0.00990     102.07750   102.29565
  99.0       0.01010     102.07170   102.28916
  100.0      0.01000     102.06606   102.28256
  105.0      0.00952     102.06038   102.27567
  106.0      0.00943     102.05466   102.26848
  109.0      0.00917     102.04870   102.26080
  106.0      0.00943     102.04304   102.25317
  106.0      0.00943     102.03699   102.24492
  105.0      0.00952     102.03114   102.23663
  109.0      0.00917     102.02537   102.22824
  104.0      0.00962     102.01938   102.21939
  103.0      0.00971     102.01331   102.21030
  101.0      0.00990     102.00734   102.20110
  99.0       0.01010     102.00128   102.19165
  95.0       0.01053     101.99507   102.18188
  94.0       0.01064     101.98902   102.17214
  94.0       0.01064     101.98287   102.16218
  94.0       0.01064     101.97675   102.15211
  95.0       0.01053     101.97054   102.14185
  96.0       0.01042     101.96423   102.13139
  93.0       0.01075     101.95796   102.12091
  93.0       0.01075     101.95168   102.11034
  93.0       0.01075     101.94537   102.09971
  94.0       0.01064     101.93900   102.08895
  96.0       0.01042     101.93246   102.07800
  99.0       0.01010     101.92616   102.06728
  103.0      0.00971     101.91963   102.05634
  104.0      0.00962     101.91313   102.04543
  99.0       0.01010     101.90669   102.03461
  96.0       0.01042     101.90015   102.02370
  95.0       0.01053     101.89352   102.01274
  95.0       0.01053     101.88698   102.00195
  96.0       0.01042     101.88022   101.99097
  99.0       0.01010     101.87350   101.98014
  100.0      0.01000     101.86685   101.96942
  99.0       0.01010     101.86015   101.95875
  101.0      0.00990     101.85329   101.94798
  101.0      0.00990     101.84653   101.93742
  96.0       0.01042     101.83959   101.92680
  94.0       0.01064     101.83279   101.91640
  94.0       0.01064     101.82583   101.90598
  93.0       0.01075     101.81892   101.89569
  95.0       0.01053     101.81195   101.88548
  98.0       0.01020     101.80502   101.87541
  101.0      0.00990     101.79792   101.86532
  104.0      0.00962     101.79086   101.85540
  105.0      0.00952     101.78371   101.84550
  104.0      0.00962     101.77670   101.83587
  104.0      0.00962     101.76959   101.82629
  100.0      0.01000     101.76234   101.81667
  95.0       0.01053     101.75512   101.80724
  91.0       0.01099     101.74773   101.79779
  91.0       0.01099     101.74064   101.78873
  87.0       0.01149     101.73320   101.77948
  89.0       0.01124     101.72598   101.77055
  89.0       0.01124     101.71845   101.76147
  93.0       0.01075     101.71108   101.75267
  96.0       0.01042     101.70353   101.74381
  98.0       0.01020     101.69617   103.23038
  98.0       0.01020     101.68870   103.23932
  94.0       0.01064     101.68113   103.24856
  90.0       0.01111     101.67342   103.25811
  94.0       0.01064     101.66592   103.26830
  91.0       0.01099     101.65826   103.27876
  98.0       0.01020     101.65063   103.28969
  101.0      0.00990     101.64300   103.30107
  108.0      0.00926     101.63522   103.31277
  108.0      0.00926     101.62743   103.32491
  105.0      0.00952     101.61971   103.33759
  105.0      0.00952     101.61182   103.35057
  99.0       0.01010     101.60397   103.36408
  95.0       0.01053     101.59611   103.37801
  100.0      0.01000     101.58816   103.39240
  99.0       0.01010     101.58031   103.40736
  99.0       0.01010     101.57214   103.42249
  101.0      0.00990     101.56424   103.43842
  105.0      0.00952     101.55608   103.45459
  105.0      0.00952     101.54804   104.22182
  105.0      0.00952     101.53999   104.24797
  108.0      0.00926     101.53196   104.27483
  103.0      0.00971     101.52355   104.30202
  101.0      0.00990     101.51553   104.33031
  96.0       0.01042     101.50717   104.35901
  90.0       0.01111     101.49894   104.38858
  90.0       0.01111     101.49065   104.41885
  94.0       0.01064     101.48240   104.44994
  98.0       0.01020     101.47390   104.48158
  99.0       0.01010     101.46561   104.51424
  100.0      0.01000     101.45710   104.54753
  101.0      0.00990     101.44870   104.58178
  99.0       0.01010     101.44018   104.61679
  99.0       0.01010     101.43168   104.65273
  96.0       0.01042     101.42313   104.68952
  98.0       0.01020     101.41444   104.72715
  99.0       0.01010     101.40595   104.76595
  100.0      0.01000     101.39724   104.80556
  100.0      0.01000     101.38850   104.84618
  101.0      0.00990     101.37985   104.88795
  103.0      0.00971     101.37116   104.93082
  103.0      0.00971     101.36230   104.97469
  106.0      0.00943     101.35345   105.01982
  110.0      0.00909     101.34462   105.06621
  117.0      0.00855     101.33582   105.11397
  117.0      0.00855     101.32693   105.16303
  117.0      0.00855     101.31796   105.21348
  116.0      0.00862     101.30898   105.26543
  116.0      0.00862     101.29992   105.31895
  117.0      0.00855     101.29076   105.37410
  116.0      0.00862     101.28191   105.43134
  114.0      0.00877     101.27276   105.49021
  118.0      0.00847     101.26368   105.55122
  120.0      0.00833     101.25449   105.61430
  122.0      0.00820     101.24523   105.67961
  118.0      0.00847     101.23602   105.74751
  117.0      0.00855     101.22682   105.81806
  114.0      0.00877     101.21747   105.89133
  114.0      0.00877     101.20817   105.96772
  117.0      0.00855     101.19878   106.04734
  113.0      0.00885     101.18948   106.13060
  116.0      0.00862     101.18005   106.21758
  121.0      0.00826     101.17059   106.30866
  122.0      0.00820     101.16113   106.40423
  122.0      0.00820     101.15158   106.50455
  118.0      0.00847     101.14211   106.61018
  116.0      0.00862     101.13251   106.72137
  118.0      0.00847     101.12281   106.83858
  116.0      0.00862     101.11314   106.96246
  116.0      0.00862     101.10359   107.09365
  113.0      0.00885     101.09380   107.23239
  110.0      0.00909     101.08417   107.37975
  110.0      0.00909     101.07423   107.53594
  108.0      0.00926     101.06458   107.70103
  108.0      0.00926     101.05471   107.87792
  108.0      0.00926     101.04486   108.06644
  110.0      0.00909     101.03499   108.26748
  112.0      0.00893     101.02503   108.48201
  113.0      0.00885     101.01503   108.71114
  114.0      0.00877     101.00507   108.95613
  114.0      0.00877     100.99503   109.21812
  110.0      0.00909     100.98499   109.49854
  112.0      0.00893     100.97501   109.79881
  113.0      0.00885     100.96479   110.12017
  116.0      0.00862     100.95465   110.46455
  116.0      0.00862     100.94453   110.83359
  116.0      0.00862     100.93429   111.22894
  113.0      0.00885     100.92393   111.65247
  118.0      0.00847     100.91377   112.10654
  118.0      0.00847     100.90350   112.59288
  120.0      0.00833     100.89319   113.11317
  122.0      0.00820     100.88267   113.67081
  122.0      0.00820     100.87235   114.26801
  121.0      0.00826     100.86186   114.90685
  122.0      0.00820     100.85145   115.59020
  121.0      0.00826     100.84091   116.32057
  120.0      0.00833     100.83055   117.10104
  117.0      0.00855     100.81973   117.93387
  117.0      0.00855     100.80934   118.82291
  117.0      0.00855     100.79860   119.77042
  114.0      0.00877     100.78796   120.77998
  117.0      0.00855     100.77731   121.85458
  112.0      0.00893     100.76660   122.99747
  110.0      0.00909     100.75576   124.21184
  116.0      0.00862     100.74501   125.50114
  121.0      0.00826     100.73414   126.86850
  124.0      0.00806     100.72333   128.31741
  122.0      0.00820     100.71246   129.85104
  122.0      0.00820     100.70158   131.47270
  124.0      0.00806     100.69062   133.18553
  122.0      0.00820     100.67966   134.99280
  124.0      0.00806     100.66870   136.89749
  121.0      0.00826     100.65759   138.90248
  124.0      0.00806     100.64654   141.01079
  132.0      0.00758     100.63547   143.22505
  137.0      0.00730     100.62434   145.54770
  141.0      0.00709     100.61311   147.98103
  144.0      0.00694     100.60185   150.52727
  144.0      0.00694     100.59061   153.18823
  146.0      0.00685     100.57944   155.96564
  143.0      0.00699     100.56818   158.86064
  140.0      0.00714     100.55688   161.87424
  140.0      0.00714     100.54543   165.00703
  141.0      0.00709     100.53410   168.25957
  149.0      0.00671     100.52258   171.63142
  155.0      0.00645     100.51118   175.12245
  163.0      0.00613     100.49969   178.73149
  171.0      0.00585     100.48830   182.45740
  179.0      0.00559     100.47669   186.29799
  182.0      0.00549     100.46502   190.25107
  184.0      0.00543     100.45340   194.31395
  186.0      0.00538     100.44180   198.48323
  191.0      0.00524     100.43016   202.75490
  196.0      0.00510     100.41849   207.12459
  200.0      0.00500     100.40675   211.58717
  205.0      0.00488     100.39497   216.13712
  214.0      0.00467     100.38318   220.76825
  225.0      0.00444     100.37133   225.47375
  233.0      0.00429     100.35946   230.24628
  236.0      0.00424     100.34760   235.07787
  244.0      0.00410     100.33561   239.95982
  254.0      0.00394     100.32371   244.88312
  260.0      0.00385     100.31168   249.83777
  264.0      0.00379     100.29964   254.81349
  268.0      0.00373     100.28761   259.79932
  268.0      0.00373     100.27554   264.78369
  276.0      0.00362     100.26344   269.75446
  276.0      0.00362     100.25123   274.69894
  281.0      0.00356     100.23920   279.60428
  285.0      0.00351     100.22673   284.45624
  289.0      0.003460    100.21456   289.24155
  293.0      0.003413    100.20231   293.94547
  295.0      0.003390    100.19012   298.55344
  300.0      0.003333    100.17770   303.05029
  304.0      0.003289    100.16536   307.42123
  302.0      0.003311    100.15293   311.65103
  306.0      0.003268    100.14038   315.72464
  311.0      0.003215    100.12811   319.62756
  320.0      0.003125    100.11555   323.34464
  320.0      0.003125    100.10295   326.86206
  322.0      0.003106    100.09053   330.16638
  324.0      0.003086    100.07788   333.24426
  322.0      0.003106    100.06513   336.08383
  322.0      0.003106    100.05260   338.67419
  311.0      0.003215    100.03985   341.00473
  308.0      0.003247    100.02720   343.06689
  308.0      0.003247    100.01451   344.85272
  315.0      0.003175    100.00168   346.35562
  317.0      0.003155    99.98875    347.57040
  322.0      0.003106    99.97597    348.49350
  329.0      0.003040    99.96324    349.12225
  333.0      0.003003    99.95037    349.45523
  335.0      0.002985    99.93726    349.49234
  333.0      0.003003    99.92439    349.23532
  322.0      0.003106    99.91132    348.68610
  320.0      0.003125    99.89823    347.84830
  317.0      0.003155    99.88524    346.72656
  315.0      0.003175    99.87228    345.32629
  313.0      0.003195    99.85904    343.65350
  315.0      0.003175    99.84594    341.71585
  320.0      0.003125    99.83273    339.52097
  322.0      0.003106    99.81937    337.07758
  317.0      0.003155    99.80616    334.39532
  317.0      0.003155    99.79300    331.48413
  311.0      0.003215    99.77961    328.35437
  306.0      0.003268    99.76636    325.01758
  302.0      0.003311    99.75294    321.48508
  298.0      0.003356    99.73940    317.76868
  298.0      0.003356    99.72612    313.88214
  291.0      0.003436    99.71277    309.83755
  289.0      0.003460    99.69915    305.64783
  283.0      0.00353     99.68555    301.32669
  272.0      0.00368     99.67206    296.88763
  270.0      0.00370     99.65841    292.34396
  264.0      0.00379     99.64485    287.70947
  266.0      0.00376     99.63120    282.99734
  264.0      0.00379     99.61758    278.22104
  264.0      0.00379     99.60377    273.39337
  262.0      0.00382     99.59001    268.52734
  258.0      0.00388     99.57617    263.63522
  256.0      0.00391     99.56236    258.72919
  252.0      0.00397     99.54851    253.82068
  240.0      0.00417     99.53467    248.92088
  231.0      0.00433     99.52079    244.04034
  223.0      0.00448     99.50690    239.18915
  218.0      0.00459     99.49287    234.37648
  214.0      0.00467     99.47889    229.61179
  216.0      0.00463     99.46486    224.90318
  212.0      0.00472     99.45082    220.25844
  210.0      0.00476     99.43673    215.68471
  214.0      0.00467     99.42249    211.18846
  210.0      0.00476     99.40848    206.77606
  201.0      0.00498     99.39426    202.45258
  194.0      0.00515     99.38005    198.22301
  187.0      0.00535     99.36586    194.09171
  179.0      0.00559     99.35161    191.36531
  174.0      0.00575     99.33725    187.45648
  171.0      0.00585     99.32290    183.65598
  164.0      0.00610     99.30849    179.96599
  163.0      0.00613     99.29404    176.38834
  167.0      0.00599     99.27975    172.92458
  169.0      0.00592     99.26521    169.57523
  171.0      0.00585     99.25066    166.34105
  171.0      0.00585     99.23627    163.22234
  171.0      0.00585     99.22157    160.21843
  163.0      0.00613     99.20700    157.32918
  159.0      0.00629     99.19239    154.55351
  155.0      0.00645     99.17776    151.89032
  149.0      0.00671     99.16301    149.33804
  146.0      0.00685     99.14838    146.89523
  143.0      0.00699     99.13356    144.55963
  146.0      0.00685     99.11878    142.32939
  141.0      0.00709     99.10403    140.20222
  141.0      0.00709     99.08930    138.17558
  141.0      0.00709     99.07439    136.89507
  143.0      0.00699     99.05943    135.06897
  143.0      0.00699     99.04462    133.33560
  144.0      0.00694     99.02956    131.69156
  144.0      0.00694     99.01460    130.13434
  143.0      0.00699     98.99963    128.66077
  141.0      0.00709     98.98456    127.26768
  143.0      0.00699     98.96952    125.95219
  138.0      0.00725     98.95435    124.71104
  138.0      0.00725     98.93918    123.54132
  143.0      0.00699     98.92407    122.44006
  146.0      0.00685     98.90888    121.40408
  143.0      0.00699     98.89365    120.43047
  143.0      0.00699     98.87836    119.51634
  138.0      0.00725     98.86315    118.65891
  137.0      0.00730     98.84777    117.85516
  132.0      0.00758     98.83233    117.10251
  131.0      0.00763     98.81704    116.39851
  125.0      0.00800     98.80169    115.74042
  122.0      0.00820     98.78615    115.12561
  125.0      0.00800     98.77064    114.55195
  125.0      0.00800     98.75510    114.01710
  128.0      0.00781     98.73968    113.51897
  122.0      0.00820     98.72408    113.05522
  124.0      0.00806     98.70853    112.62405
  125.0      0.00800     98.69275    112.22332
  121.0      0.00826     98.67722    111.85167
  120.0      0.00833     98.66157    111.50702
  117.0      0.00855     98.64578    111.18779
  117.0      0.00855     98.63004    110.89262
  120.0      0.00833     98.61433    110.62009
  121.0      0.00826     98.59846    110.36867
  124.0      0.00806     98.58257    110.13730
  122.0      0.00820     98.56679    109.92493
  128.0      0.00781     98.55077    109.73017
  128.0      0.00781     98.53493    109.55250
  122.0      0.00820     98.51898    109.39071
  121.0      0.00826     98.50300    109.24413
  120.0      0.00833     98.48693    109.11194
  124.0      0.00806     98.47087    108.99364
  124.0      0.00806     98.45483    108.88868
  122.0      0.00820     98.43857    108.79632
  122.0      0.00820     98.42253    108.71667
  125.0      0.00800     98.40645    108.64908
  124.0      0.00806     98.39012    108.59315
  121.0      0.00826     98.37385    108.54900
  116.0      0.00862     98.35764    108.51657
  120.0      0.00833     98.34130    108.49564
  121.0      0.00826     98.32510    108.48653
  124.0      0.00806     98.30879    108.48914
  122.0      0.00820     98.29224    108.50360
  121.0      0.00826     98.27597    108.53069
  120.0      0.00833     98.25958    108.57043
  121.0      0.00826     98.24297    108.62317
  120.0      0.00833     98.22643    108.68977
  121.0      0.00826     98.21005    108.77094
  124.0      0.00806     98.19348    108.86906
  128.0      0.00781     98.17680    108.98109
  129.0      0.00775     98.16027    109.11014
  128.0      0.00781     98.14352    109.25688
  128.0      0.00781     98.12682    109.42271
  124.0      0.00806     98.11020    109.60884
  117.0      0.00855     98.09346    109.81640
  114.0      0.00877     98.07655    110.04681
  114.0      0.00877     98.05991    110.30199
  116.0      0.00862     98.04294    110.58302
  114.0      0.00877     98.02601    110.89204
  121.0      0.00826     98.00922    111.23101
  127.0      0.00787     97.99238    111.60178
  125.0      0.00800     97.97530    112.00625
  127.0      0.00787     97.95837    112.63803
  121.0      0.00826     97.94143    113.11925
  118.0      0.00847     97.92433    113.64137
  117.0      0.00855     97.90732    114.20721
  117.0      0.00855     97.89024    114.81933
  120.0      0.00833     97.87301    115.48148
  124.0      0.00806     97.85587    116.19486
  129.0      0.00775     97.83872    116.96338
  128.0      0.00781     97.82137    117.79001
  122.0      0.00820     97.80426    118.67834
  121.0      0.00826     97.78703    119.63142
  121.0      0.00826     97.76968    120.65262
  122.0      0.00820     97.75239    121.74556
  127.0      0.00787     97.73503    122.91363
  128.0      0.00781     97.71756    124.16032
  132.0      0.00758     97.70012    125.48941
  135.0      0.00741     97.68282    126.90459
  134.0      0.00746     97.66521    128.40898
  132.0      0.00758     97.64767    130.00653
  132.0      0.00758     97.63023    131.79550
  132.0      0.00758     97.61251    133.59058
  132.0      0.00758     97.59494    135.48938
  134.0      0.00746     97.57735    137.49495
  137.0      0.00730     97.55985    139.61063
  140.0      0.00714     97.54192    141.83890
  141.0      0.00709     97.52419    144.18665
  146.0      0.00685     97.50653    146.64961
  149.0      0.00671     97.48878    149.23338
  153.0      0.00654     97.47091    151.94014
  158.0      0.00633     97.45319    154.77203
  155.0      0.00645     97.43523    157.73029
  153.0      0.00654     97.41745    160.81650
  153.0      0.00654     97.39951    164.03122
  153.0      0.00654     97.38154    167.37511
  156.0      0.00641     97.36356    170.84830
  156.0      0.00641     97.34562    174.45041
  159.0      0.00629     97.32749    178.18048
  167.0      0.00599     97.30949    182.03745
  172.0      0.00581     97.29144    186.01929
  179.0      0.00559     97.27324    190.12369
  186.0      0.00538     97.25513    194.34787
  191.0      0.00524     97.23696    198.68826
  203.0      0.00493     97.21880    203.14095
  210.0      0.00476     97.20035    207.70088
  216.0      0.00463     97.18230    212.36353
  218.0      0.00459     97.16380    217.12390
  221.0      0.00452     97.14552    221.97272
  225.0      0.00444     97.12717    226.90425
  229.0      0.00437     97.10889    231.91087
  238.0      0.00420     97.09032    236.98378
  250.0      0.00400     97.07195    242.11433
  256.0      0.00391     97.05350    247.29259
  270.0      0.00370     97.03488    252.50816
  274.0      0.00365     97.01651    257.75040
  281.0      0.00356     96.99787    263.00739
  285.0      0.00351     96.97929    268.26706
  289.0      0.003460    96.96074    273.51685
  293.0      0.003413    96.94213    278.74335
  308.0      0.003247    96.92338    283.93259
  320.0      0.003125    96.90470    289.07068
  326.0      0.003067    96.88609    294.14285
  333.0      0.003003    96.86726    299.13388
  340.0      0.002941    96.84851    304.02859
  335.0      0.002985    96.82977    308.81158
  338.0      0.002959    96.81080    313.46677
  340.0      0.002941    96.79199    317.97885
  340.0      0.002941    96.77310    322.33200
  347.0      0.002882    96.75417    326.51062
  352.0      0.002841    96.73514    330.49960
  354.0      0.002825    96.71630    334.28439
  359.0      0.002786    96.69712    337.85019
  363.0      0.002755    96.67807    341.18390
  361.0      0.002770    96.65902    344.27277
  359.0      0.002786    96.64002    347.10501
  368.0      0.002717    96.62084    349.66959
  368.0      0.002717    96.60172    351.95721
  361.0      0.002770    96.58245    353.95911
  361.0      0.002770    96.56327    355.66864
  356.0      0.002809    96.54413    357.07983
  363.0      0.002755    96.52489    358.18805
  363.0      0.002755    96.50546    357.58600
  359.0      0.002786    96.48621    358.09378
  356.0      0.002809    96.46704    358.29340
  359.0      0.002786    96.44750    358.18527
  368.0      0.002717    96.42812    357.77197
  371.0      0.002695    96.40879    357.05643
  368.0      0.002717    96.38923    356.04276
  371.0      0.002695    96.36967    354.73624
  375.0      0.002667    96.35026    353.14328
  383.0      0.002611    96.33069    351.27063
  380.0      0.002632    96.31112    349.12622
  378.0      0.002646    96.29157    346.71881
  366.0      0.002732    96.27195    344.05759
  359.0      0.002786    96.25217    341.15259
  354.0      0.002825    96.23257    338.01495
  349.0      0.002865    96.21279    334.65546
  342.0      0.002924    96.19309    331.08633
  340.0      0.002941    96.17329    327.31985
  338.0      0.002959    96.15363    323.36902
  331.0      0.003021    96.13374    319.24680
  331.0      0.003021    96.11391    314.96710
  331.0      0.003021    96.09404    310.54382
  324.0      0.003086    96.07402    305.99084
  315.0      0.003175    96.05418    301.32294
  313.0      0.003195    96.03426    296.55402
  304.0      0.003289    96.01427    291.69852
  304.0      0.003289    95.99422    286.77069
  298.0      0.003356    95.97426    281.78464
  289.0      0.003460    95.95415    276.75412
  283.0      0.00353     95.93402    271.69272
  283.0      0.00353     95.91404    266.61380
  276.0      0.00362     95.89378    261.52972
  276.0      0.00362     95.87364    256.45319
  270.0      0.00370     95.85352    251.39587
  262.0      0.00382     95.83307    246.36882
  254.0      0.00394     95.81292    241.38333
  248.0      0.00403     95.79272    236.44916
  240.0      0.00417     95.77240    231.57587
  231.0      0.00433     95.75189    226.77226
  225.0      0.00444     95.73167    222.04716
  221.0      0.00452     95.71121    217.40773
  219.0      0.00457     95.69070    212.86118
  219.0      0.00457     95.67035    208.41418
  214.0      0.00467     95.64994    204.07246
  205.0      0.00488     95.62929    199.84096
  201.0      0.00498     95.60881    195.72476
  198.0      0.00505     95.58829    191.72771
  193.0      0.00518     95.56766    187.85333
  186.0      0.00538     95.54704    184.10463
  186.0      0.00538     95.52660    180.48424
  191.0      0.00524     95.50570    176.99342
  189.0      0.00529     95.48505    173.63437
  182.0      0.00549     95.46449    170.40787
  177.0      0.00565     95.44358    167.31401
  167.0      0.00599     95.42294    164.35358
  159.0      0.00629     95.40224    161.52591
  155.0      0.00645     95.38135    158.83023
  150.0      0.00667     95.36051    156.26572
  147.0      0.00680     95.33967    153.83113
  147.0      0.00680     95.31862    151.52444
  149.0      0.00671     95.29770    149.34419
  149.0      0.00671     95.27684    147.28812
  143.0      0.00699     95.25584    145.35356
  144.0      0.00694     95.23485    143.53813
  140.0      0.00714     95.21379    141.83888
  138.0      0.00725     95.19272    140.25291
  141.0      0.00709     95.17168    138.77716
  146.0      0.00685     95.15051    137.40823
  143.0      0.00699     95.12944    136.14291
  143.0      0.00699     95.10813    134.97748
  141.0      0.00709     95.08695    133.90875
  137.0      0.00730     95.06583    132.93312
  132.0      0.00758     95.04443    132.04657
  132.0      0.00758     95.02333    131.24602
  131.0      0.00763     95.00211    130.52744
  134.0      0.00746     94.98062    129.88690
  138.0      0.00725     94.95934    129.32132
  144.0      0.00694     94.93803    128.82675
  144.0      0.00694     94.91642    128.39929
  144.0      0.00694     94.89518    128.03603
  147.0      0.00680     94.87372    127.73277
  141.0      0.00709     94.85224    127.48624
  138.0      0.00725     94.83070    127.29295
  132.0      0.00758     94.80927    127.14962
  131.0      0.00763     94.78762    127.05257
  129.0      0.00775     94.76608    126.99887
  135.0      0.00741     94.74451    126.98515
  135.0      0.00741     94.72290    127.00824
  138.0      0.00725     94.70113    127.06493
  141.0      0.00709     94.67953    127.15253
  144.0      0.00694     94.65764    127.26761
  143.0      0.00699     94.63593    127.40780
  144.0      0.00694     94.61425    127.57010
  137.0      0.00730     94.59251    127.75169
  131.0      0.00763     94.57056    127.94977
  129.0      0.00775     94.54877    128.16211
  131.0      0.00763     94.52695    128.38594
  128.0      0.00781     94.50504    128.61880
  128.0      0.00781     94.48312    128.85838
  128.0      0.00781     94.46133    129.10251
  129.0      0.00775     94.43919    129.34840
  132.0      0.00758     94.41724    129.59448
  129.0      0.00775     94.39529    129.83849
  127.0      0.00787     94.37316    130.07817
  124.0      0.00806     94.35118    130.31194
  124.0      0.00806     94.32913    130.53775
  122.0      0.00820     94.30697    130.75377
  122.0      0.00820     94.28473    130.95830
  122.0      0.00820     94.26270    131.15012
  128.0      0.00781     94.24044    131.32721
  137.0      0.00730     94.21822    131.48846
  143.0      0.00699     94.19606    131.63264
  144.0      0.00694     94.17366    131.75816
  147.0      0.00680     94.15130    131.86424
  147.0      0.00680     94.12922    131.95010
  146.0      0.00685     94.10674    132.01418
  141.0      0.00709     94.08441    132.05621
  135.0      0.00741     94.06204    132.07539
  134.0      0.00746     94.03963    132.07106
  135.0      0.00741     94.01706    132.04265
  140.0      0.00714     93.99472    131.99017
  138.0      0.00725     93.97215    131.91287
  137.0      0.00730     93.94964    131.81094
  135.0      0.00741     93.92713    131.68414
  134.0      0.00746     93.90466    131.53256
  132.0      0.00758     93.88190    131.35594
  129.0      0.00775     93.85937    131.15500
  127.0      0.00787     93.83684    130.92975
  131.0      0.00763     93.81408    130.68028
  129.0      0.00775     93.79147    130.40741
  128.0      0.00781     93.76873    130.11125
  129.0      0.00775     93.74603    129.79256
  131.0      0.00763     93.72324    129.45180
  128.0      0.00781     93.70052    129.08972
  127.0      0.00787     93.67757    128.70674
  125.0      0.00800     93.65480    128.30406
  128.0      0.00781     93.63199    127.88220
  131.0      0.00763     93.60906    127.44193
  134.0      0.00746     93.58604    126.98415
  132.0      0.00758     93.56331    126.51012
  129.0      0.00775     93.54023    126.02013
  134.0      0.00746     93.51717    125.51553
  131.0      0.00763     93.49432    124.99747
  129.0      0.00775     93.47135    124.46659
  125.0      0.00800     93.44816    123.92382
  125.0      0.00800     93.42517    123.37060
  121.0      0.00826     93.40206    122.80760
  121.0      0.00826     93.37882    122.23582
  116.0      0.00862     93.35581    121.65666
  113.0      0.00885     93.33277    121.07086
  110.0      0.00909     93.30929    120.47897
  110.0      0.00909     93.28624    119.88289
  110.0      0.00909     93.26299    119.28291
  113.0      0.00885     93.23965    118.68015
  112.0      0.00893     93.21644    118.07566
  110.0      0.00909     93.19316    117.47023
  106.0      0.00943     93.16982    116.86465
  109.0      0.00917     93.14642    116.25983
  105.0      0.00952     93.12318    115.65678
  104.0      0.00962     93.09957    115.05574
  104.0      0.00962     93.07616    114.45808
  105.0      0.00952     93.05277    113.86426
  108.0      0.00926     93.02930    111.97626
  113.0      0.00885     93.00562    111.40685
  109.0      0.00917     92.98237    110.84339
  108.0      0.00926     92.95869    110.28567
  106.0      0.00943     92.93507    109.73463
  106.0      0.00943     92.91148    109.19083
  104.0      0.00962     92.88798    108.65476
  104.0      0.00962     92.86421    108.12655
  101.0      0.00990     92.84061    107.60698
  100.0      0.01000     92.81696    107.09624
  101.0      0.00990     92.79314    106.59454
  98.0       0.01020     92.76954    106.10257
  96.0       0.01042     92.74579    105.62021
  98.0       0.01020     92.72186    105.14771
  94.0       0.01064     92.69814    104.68562
  96.0       0.01042     92.67446    104.23399
  94.0       0.01064     92.65047    103.79257
  96.0       0.01042     92.62666    103.36199
  94.0       0.01064     92.60287    102.94219
  91.0       0.01099     92.57874    101.88583
  90.0       0.01111     92.55494    101.49511
  88.0       0.01136     92.53110    101.11511
  88.0       0.01136     92.50697    100.74554
  84.0       0.01190     92.48298    100.38683
  83.0       0.01205     92.45893    100.03870
  87.0       0.01149     92.43487    99.70112
  89.0       0.01124     92.41075    99.37399
  91.0       0.01099     92.38681    99.05740
  94.0       0.01064     92.36250    98.75071
  94.0       0.01064     92.33842    98.45439
  94.0       0.01064     92.31429    98.16795
  94.0       0.01064     92.29013    97.89131
  91.0       0.01099     92.26579    97.62411
  90.0       0.01111     92.24171    97.36662
  93.0       0.01075     92.21738    97.11810
  91.0       0.01099     92.19313    96.87871
  94.0       0.01064     92.16891    96.64816
  93.0       0.01075     92.14463    96.42619
  91.0       0.01099     92.12014    96.21236
  88.0       0.01136     92.09578    96.00681
  88.0       0.01136     92.07158    95.80936
  86.0       0.01163     92.04694    95.61915
  84.0       0.01190     92.02253    95.43660
  86.0       0.01163     91.99826    95.26141
  90.0       0.01111     91.97372    95.09293
  91.0       0.01099     91.94922    94.93123
  94.0       0.01064     91.92479    94.77608
  94.0       0.01064     91.90012    94.62695
  90.0       0.01111     91.87560    94.48402
  89.0       0.01124     91.85111    94.34689
  89.0       0.01124     91.82637    94.21507
  84.0       0.01190     91.80170    94.08870
  81.0       0.01235     91.77724    93.96764
  80.0       0.01250     91.75247    93.85117
  82.0       0.01220     91.72772    93.73943
  82.0       0.01220     91.70307    93.63226
  83.0       0.01205     91.67838    93.52934
  84.0       0.01190     91.65353    93.43035
  87.0       0.01149     91.62890    93.33548
  90.0       0.01111     91.60408    93.24414
  94.0       0.01064     91.57916    93.15622
  95.0       0.01053     91.55441    93.07183
  99.0       0.01010     91.52960    92.99057
  101.0      0.00990     91.50462    92.91218
  100.0      0.01000     91.47977    92.83678
  98.0       0.01020     91.45490    92.76407
  93.0       0.01075     91.42980    93.16565
  87.0       0.01149     91.40497    93.10352
  86.0       0.01163     91.38000    93.04366
  82.0       0.01220     91.35489    92.98594
  81.0       0.01235     91.32995    92.93052
  82.0       0.01220     91.30497    92.87713
  83.0       0.01205     91.27979    92.82549
  84.0       0.01190     91.25478    92.77583
  88.0       0.01136     91.22968    92.72782
  87.0       0.01149     91.20451    92.67941
  87.0       0.01149     91.17919    92.63439
  86.0       0.01163     91.15430    92.59129
  87.0       0.01149     91.12901    92.54917
  87.0       0.01149     91.10371    92.51033
  89.0       0.01124     91.07855    92.47092
  93.0       0.01075     91.05328    92.43261
  94.0       0.01064     91.02787    92.39529
  93.0       0.01075     91.00264    92.35918
  94.0       0.01064     90.97738    92.32408
  91.0       0.01099     90.95203    92.28985
  90.0       0.01111     90.92675    92.25659
  88.0       0.01136     90.90150    92.46066
  87.0       0.01149     90.87591    92.43155
  88.0       0.01136     90.85051    92.40356
  90.0       0.01111     90.82524    92.37645
  88.0       0.01136     90.79953    92.34966
  91.0       0.01099     90.77422    92.32402
  87.0       0.01149     90.74879    92.29898
  84.0       0.01190     90.72318    92.27448
  81.0       0.01235     90.69768    92.25076
  81.0       0.01235     90.67207    92.22760
  81.0       0.01235     90.64653    92.20513
  81.0       0.01235     90.62087    92.18317
  82.0       0.01220     90.59531    92.16194
  84.0       0.01190     90.56970    92.14227
  82.0       0.01220     90.54388    92.12198
  86.0       0.01163     90.51835    92.10259
  84.0       0.01190     90.49255    92.08354
  88.0       0.01136     90.46685    92.06516
  88.0       0.01136     90.44112    92.04733
  90.0       0.01111     90.41540    92.03013
  88.0       0.01136     90.38955    92.01338
  87.0       0.01149     90.36382    91.99737
  86.0       0.01163     90.33804    91.98191
  87.0       0.01149     90.31212    91.96695
  84.0       0.01190     90.28635    91.95276
  82.0       0.01220     90.26065    91.93931
  82.0       0.01220     90.23443    91.92598
  81.0       0.01235     90.20870    91.91384
  81.0       0.01235     90.18285    91.90232
  83.0       0.01205     90.15677    91.89130
  82.0       0.01220     90.13091    91.88129
  86.0       0.01163     90.10500    91.87203
  88.0       0.01136     90.07891    91.86349
  95.0       0.01053     90.05284    91.85583
  98.0       0.01020     90.02696    91.84935
  99.0       0.01010     90.00071    91.84351
  99.0       0.01010     89.97469    91.83894
  98.0       0.01020     89.94877    91.83562
  100.0      0.01000     89.92240    91.83308
  100.0      0.01000     89.89620    91.83201
  95.0       0.01053     89.87030    91.83266
  93.0       0.01075     89.84402    91.83440
  94.0       0.01064     89.81770    91.83772
  95.0       0.01053     89.79163    91.84297
  95.0       0.01053     89.76549    91.85006
  98.0       0.01020     89.73901    91.85878
  96.0       0.01042     89.71287    91.87003
  99.0       0.01010     89.68659    91.88346
  101.0      0.00990     89.66017    91.89929
  103.0      0.00971     89.63400    91.91808
  99.0       0.01010     89.60774    91.93970
  100.0      0.01000     89.58123    91.96429
  99.0       0.01010     89.55499    91.99257
  100.0      0.01000     89.52859    92.02439
  100.0      0.01000     89.50201    92.06007
  99.0       0.01010     89.47572    92.10037
  96.0       0.01042     89.44934    92.14529
  96.0       0.01042     89.42274    92.19498
  98.0       0.01020     89.39634    92.25038
  96.0       0.01042     89.36989    92.31160
  96.0       0.01042     89.34322    92.37891
  95.0       0.01053     89.31672    92.45322
  93.0       0.01075     89.29026    92.34416
  91.0       0.01099     89.26363    92.43540
  91.0       0.01099     89.23692    92.53497
  94.0       0.01064     89.21053    92.64388
  95.0       0.01053     89.18372    92.76207
  100.0      0.01000     89.15704    92.89075
  103.0      0.00971     89.13051    93.03063
  103.0      0.00971     89.10381    93.18215
  103.0      0.00971     89.07697    93.34613
  103.0      0.00971     89.05040    93.52378
  98.0       0.01020     89.02371    93.71558
  98.0       0.01020     88.99689    93.92239
  96.0       0.01042     88.97014    94.14529
  98.0       0.01020     88.94341    94.38522
  95.0       0.01053     88.91653    94.64297
  96.0       0.01042     88.88977    94.91980
  96.0       0.01042     88.86306    95.21666
  95.0       0.01053     88.83598    95.53417
  95.0       0.01053     88.80919    95.87408
  98.0       0.01020     88.78242    96.13880
  96.0       0.01042     88.75540    96.52688
  96.0       0.01042     88.72851    96.94041
  95.0       0.01053     88.70171    97.38050
  95.0       0.01053     88.67461    97.84784
  93.0       0.01075     88.64770    98.34399
  90.0       0.01111     88.62081    98.86993
  94.0       0.01064     88.59377    99.42651
  96.0       0.01042     88.56655    100.01473
  99.0       0.01010     88.53972    100.63620
  101.0      0.00990     88.51264    101.29124
  101.0      0.00990     88.48544    101.98091
  100.0      0.01000     88.45836    102.70632
  98.0       0.01020     88.43137    103.46828
  96.0       0.01042     88.40417    104.26723
  91.0       0.01099     88.37720    105.10427
  89.0       0.01124     88.34998    105.97955
  94.0       0.01064     88.32273    106.89378
  96.0       0.01042     88.29565    107.84753
  96.0       0.01042     88.26855    108.84097
  100.0      0.01000     88.24109    109.87390
  105.0      0.00952     88.21396    110.94710
  109.0      0.00917     88.18681    112.06014
  110.0      0.00909     88.15932    113.21251
  113.0      0.00885     88.13214    114.40449
  113.0      0.00885     88.10498    115.63532
  114.0      0.00877     88.07763    116.90412
  116.0      0.00862     88.05028    118.21027
  116.0      0.00862     88.02311    119.55299
  114.0      0.00877     87.99554    120.93051
  117.0      0.00855     87.96822    122.34216
  120.0      0.00833     87.94099    123.78624
  122.0      0.00820     87.91341    125.26064
  125.0      0.00800     87.88589    126.76385
  127.0      0.00787     87.85867    128.29405
  131.0      0.00763     87.83112    129.84830
  129.0      0.00775     87.80343    132.23592
  135.0      0.00741     87.77616    133.84103
  135.0      0.00741     87.74868    135.46246
  138.0      0.00725     87.72111    137.09729
  143.0      0.00699     87.69367    138.74252
  146.0      0.00685     87.66602    140.39427
  146.0      0.00685     87.63840    142.04924
  149.0      0.00671     87.61092    143.70369
  149.0      0.00671     87.58350    145.35355
  147.0      0.00680     87.55563    146.99420
  143.0      0.00699     87.52812    148.62204
  143.0      0.00699     87.50061    150.23236
  141.0      0.00709     87.47272    151.82018
  144.0      0.00694     87.44521    153.38150
  150.0      0.00667     87.41762    154.91116
  155.0      0.00645     87.38987    156.40422
  161.0      0.00621     87.36209    157.85597
  169.0      0.00592     87.33453    159.26173
  169.0      0.00592     87.30663    160.61613
  169.0      0.00592     87.27890    161.91490
  169.0      0.00592     87.25131    163.15334
  166.0      0.00602     87.22334    164.73050
  167.0      0.00599     87.19554    165.83913
  167.0      0.00599     87.16804    166.87469
  169.0      0.00592     87.14002    167.83261
  174.0      0.00575     87.11198    168.70981
  182.0      0.00549     87.08418    169.50345
  184.0      0.00543     87.05639    170.21048
  187.0      0.00535     87.02849    170.82837
  187.0      0.00535     87.00067    171.35529
  186.0      0.00538     86.97274    171.78954
  184.0      0.00543     86.94469    172.12993
  184.0      0.00543     86.91681    172.37601
  186.0      0.00538     86.88905    172.52740
  186.0      0.00538     86.86082    172.58360
  186.0      0.00538     86.83294    172.54590
  181.0      0.00552     86.80509    172.41472
  177.0      0.00565     86.77685    172.19078
  172.0      0.00581     86.74901    171.87630
  167.0      0.00599     86.72106    171.47249
  166.0      0.00602     86.69291    170.98126
  163.0      0.00613     86.66488    170.40511
  156.0      0.00641     86.63695    169.74649
  159.0      0.00629     86.60863    169.00761
  161.0      0.00621     86.58059    168.19197
  166.0      0.00602     86.55258    167.30235
  169.0      0.00592     86.52427    166.34174
  171.0      0.00585     86.49606    165.31393
  172.0      0.00581     86.46822    164.22281
  174.0      0.00575     86.43993    163.07126
  172.0      0.00581     86.41158    161.86365
  169.0      0.00592     86.38356    160.60439
  161.0      0.00621     86.35533    159.29712
  153.0      0.00654     86.32704    157.94626
  152.0      0.00658     86.29882    156.55635
  149.0      0.00671     86.27061    155.13176
  149.0      0.00671     86.24223    153.67688
  143.0      0.00699     86.21411    152.19659
  141.0      0.00709     86.18592    150.69522
  140.0      0.00714     86.15746    149.17702
  140.0      0.00714     86.12917    147.64696
  150.0      0.00667     86.10098    146.10950
  153.0      0.00654     86.07245    144.56856
  150.0      0.00667     86.04421    143.02901
  150.0      0.00667     86.01597    141.49486
  147.0      0.00680     85.98748    139.96985
  147.0      0.00680     85.95908    138.45837
  141.0      0.00709     85.93081    136.96426
  135.0      0.00741     85.90232    135.49088
  137.0      0.00730     85.87383    134.04195
  137.0      0.00730     85.84557    132.62115
  140.0      0.00714     85.81702    131.23119
  137.0      0.00730     85.78844    129.87540
  129.0      0.00775     85.76014    128.55707
  127.0      0.00787     85.73160    127.27850
  125.0      0.00800     85.70298    126.04247
  128.0      0.00781     85.67457    124.85179
  128.0      0.00781     85.64603    123.70849
  129.0      0.00775     85.61739    122.61485
  131.0      0.00763     85.58894    121.57326
  131.0      0.00763     85.56042    120.58546
  127.0      0.00787     85.53169    119.65316
  125.0      0.00800     85.50335    118.77871
  122.0      0.00820     85.47478    117.96314
  114.0      0.00877     85.44594    117.20798
  108.0      0.00926     85.41744    116.51521
  106.0      0.00943     85.38889    115.88586
  106.0      0.00943     85.36011    115.32095
  106.0      0.00943     85.33154    114.82214
  108.0      0.00926     85.30302    114.39037
  109.0      0.00917     85.27420    114.02628
  114.0      0.00877     85.24551    113.73131
  118.0      0.00847     85.21701    113.50636
  120.0      0.00833     85.18819    113.35178
  117.0      0.00855     85.15945    113.26871
  117.0      0.00855     85.13090    113.25803
  118.0      0.00847     85.10201    113.31981
  120.0      0.00833     85.07307    113.45498
  120.0      0.00833     85.04466    113.66460
  116.0      0.00862     85.01569    113.94814
  109.0      0.00917     84.98690    114.30679
  109.0      0.00917     84.95823    114.74084
  109.0      0.00917     84.92934    115.25028
  110.0      0.00909     84.90044    115.83562
  113.0      0.00885     84.87167    116.49721
  113.0      0.00885     84.84296    117.23514
  116.0      0.00862     84.81392    118.04909
  118.0      0.00847     84.78528    118.93982
  117.0      0.00855     84.75643    119.90666
  116.0      0.00862     84.72737    120.94949
  112.0      0.00893     84.69859    122.06857
  113.0      0.00885     84.66980    123.26331
  114.0      0.00877     84.64054    124.53285
  116.0      0.00862     84.61184    125.87773
  116.0      0.00862     84.58302    127.29668
  112.0      0.00893     84.55397    128.78882
  114.0      0.00877     84.52504    130.35371
  117.0      0.00855     84.49618    131.99036
  121.0      0.00826     84.46712    133.69736
  128.0      0.00781     84.43816    135.47379
  131.0      0.00763     84.40920    137.31822
  135.0      0.00741     84.38010    139.22897
  141.0      0.00709     84.35102    141.20450
  146.0      0.00685     84.32225    143.24332
  141.0      0.00709     84.29314    145.34276
  137.0      0.00730     84.26389    147.50085
  137.0      0.00730     84.23501    149.71576
  135.0      0.00741     84.20600    151.98448
  134.0      0.00746     84.17680    154.30428
  135.0      0.00741     84.14781    156.67262
  140.0      0.00714     84.11872    159.08620
  144.0      0.00694     84.08957    161.54173
  150.0      0.00667     84.06047    164.03593
  159.0      0.00629     84.03160    166.56534
  164.0      0.00610     84.00217    169.12537
  169.0      0.00592     83.97319    171.71300
  171.0      0.00585     83.94414    174.32353
  171.0      0.00585     83.91481    176.95241
  172.0      0.00581     83.88573    179.59560
  179.0      0.00559     83.85672    182.24820
  182.0      0.00549     83.82734    184.90486
  182.0      0.00549     83.79817    187.56114
  182.0      0.00549     83.76919    190.21184
  193.0      0.00518     83.73981    192.85095
  200.0      0.00500     83.71061    195.47362
  205.0      0.00488     83.68154    198.07416
  203.0      0.00493     83.65218    200.64647
  207.0      0.00483     83.62284    203.18500
  212.0      0.00472     83.59385    205.68422
  218.0      0.00459     83.56447    208.13748
  218.0      0.00459     83.53498    210.53900
  219.0      0.00457     83.50586    212.88330
  221.0      0.00452     83.47657    215.16389
  223.0      0.00448     83.44728    217.37495
  225.0      0.00444     83.41811    219.51070
  225.0      0.00444     83.38876    221.56509
  227.0      0.00441     83.35929    223.53247
  229.0      0.00437     83.33018    225.40784
  229.0      0.00437     83.30093    227.18542
  229.0      0.00437     83.27135    228.85991
  229.0      0.00437     83.24217    230.42722
  234.0      0.00427     83.21285    231.88223
  234.0      0.00427     83.18319    233.22057
  238.0      0.00420     83.15407    234.43916
  242.0      0.00413     83.12485    235.53394
  244.0      0.00410     83.09520    236.50139
  246.0      0.00407     83.06591    237.33955
  248.0      0.00403     83.03659    238.04578
  250.0      0.00400     83.00706    238.61797
  248.0      0.00403     82.97766    239.05499
  250.0      0.00400     82.94835    239.35576
  256.0      0.00391     82.91879    239.51933
  254.0      0.00394     82.88931    239.54582
  256.0      0.00391     82.86002    239.43561
  250.0      0.00400     82.83045    239.18872
  240.0      0.00417     82.80086    238.80644
  236.0      0.00424     82.77156    238.29047
  234.0      0.00427     82.74207    237.64197
  233.0      0.00429     82.71245    236.86305
  231.0      0.00433     82.68324    235.95697
  231.0      0.00433     82.65365    234.92488
  234.0      0.00427     82.62399    233.77040
  233.0      0.00429     82.59464    232.49716
  238.0      0.00420     82.56516    231.10814
  238.0      0.00420     82.53550    229.60706
  238.0      0.00420     82.50600    227.99825
  242.0      0.00413     82.47667    226.28590
  242.0      0.00413     82.44685    224.47371
  236.0      0.00424     82.41740    222.56715
  236.0      0.00424     82.38805    220.57076
  234.0      0.00427     82.35828    218.48892
  231.0      0.00433     82.32878    216.32733
  221.0      0.00452     82.29938    214.09100
  221.0      0.00452     82.26962    211.78482
  212.0      0.00472     82.24003    208.94348
  207.0      0.00483     82.21054    206.52002
  203.0      0.00493     82.18085    204.04298
  201.0      0.00498     82.15105    201.51787
  203.0      0.00493     82.12170    198.95076
  208.0      0.00481     82.09200    196.34625
  210.0      0.00476     82.06226    193.71007
  212.0      0.00472     82.03272    191.04794
  210.0      0.00476     82.00309    188.36443
  207.0      0.00483     81.97334    185.66483
  193.0      0.00518     81.94388    182.95462
  187.0      0.00535     81.91416    180.23804
  181.0      0.00552     81.88437    177.52008
  179.0      0.00559     81.85487    174.80562
  179.0      0.00559     81.82536    172.09879
  177.0      0.00565     81.79545    169.40346
  177.0      0.00565     81.76589    166.72441
  182.0      0.00549     81.73632    164.06512
  179.0      0.00559     81.70639    161.42896
  172.0      0.00581     81.67681    158.82001
  164.0      0.00610     81.64719    156.24121
  161.0      0.00621     81.61732    153.69536
  150.0      0.00667     81.58762    151.18576
  143.0      0.00699     81.55808    148.71501
  138.0      0.00725     81.52814    146.28503
  138.0      0.00725     81.49850    143.89877
  138.0      0.00725     81.46886    141.55789
  141.0      0.00709     81.43898    139.26408
  140.0      0.00714     81.40915    137.01918
  140.0      0.00714     81.37967    134.82500
  137.0      0.00730     81.34981    132.68208
  134.0      0.00746     81.31992    130.59183
  129.0      0.00775     81.29034    128.55550
  127.0      0.00787     81.26045    126.57323
  125.0      0.00800     81.23054    124.64584
  127.0      0.00787     81.20097    122.77415
  129.0      0.00775     81.17124    120.95789
  132.0      0.00758     81.14130    119.19711
  128.0      0.00781     81.11156    117.49227
  122.0      0.00820     81.08187    115.84301
  118.0      0.00847     81.05193    114.24876
  113.0      0.00885     81.02225    112.70965
  112.0      0.00893     80.99257    111.22489
  110.0      0.00909     80.96252    109.79354
  108.0      0.00926     80.93281    108.41560
  106.0      0.00943     80.90308    107.08992
  109.0      0.00917     80.87310    105.81538
  110.0      0.00909     80.84336    104.59159
  110.0      0.00909     80.81370    103.41733
  112.0      0.00893     80.78371    102.29115
  109.0      0.00917     80.75390    101.21244
  106.0      0.00943     80.72410    100.17986
  108.0      0.00926     80.69423    99.19215
  106.0      0.00943     80.66417    98.24794
  106.0      0.00943     80.63458    97.34665
  104.0      0.00962     80.60468    96.48615
  105.0      0.00952     80.57465    95.66539
  103.0      0.00971     80.54489    94.88345
  104.0      0.00962     80.51505    94.13862
  103.0      0.00971     80.48502    93.42950
  100.0      0.01000     80.45528    92.75524
  96.0       0.01042     80.42542    92.11415
  98.0       0.01020     80.39533    91.50477
  98.0       0.01020     80.36565    90.92648
  99.0       0.01010     80.33587    90.37749
  99.0       0.01010     80.30574    89.85629
  99.0       0.01010     80.27601    89.36243
  95.0       0.01053     80.24619    88.89420
  95.0       0.01053     80.21615    88.45026
  96.0       0.01042     80.18626    88.02988
  93.0       0.01075     80.15650    87.63185
  93.0       0.01075     80.12642    87.25468
  96.0       0.01042     80.09655    86.89783
  100.0      0.01000     80.06684    86.42047
  98.0       0.01020     80.03680    86.10186
  95.0       0.01053     80.00681    85.80039
  93.0       0.01075     79.97697    85.51530
  89.0       0.01124     79.94695    85.24530
  88.0       0.01136     79.91698    84.98981
  88.0       0.01136     79.88734    84.74825
  86.0       0.01163     79.85727    84.51913
  88.0       0.01136     79.82719    84.30211
  91.0       0.01099     79.79733    84.09664
  95.0       0.01053     79.76750    83.90195
  93.0       0.01075     79.73735    83.71695
  90.0       0.01111     79.70749    83.54169
  91.0       0.01099     79.67761    83.37524
  91.0       0.01099     79.64751    83.21687
  91.0       0.01099     79.61772    83.06656
  90.0       0.01111     79.58788    82.92343
  89.0       0.01124     79.55770    82.78678
  89.0       0.01124     79.52787    82.65681
  90.0       0.01111     79.49809    82.53283
  93.0       0.01075     79.46783    82.41289
  91.0       0.01099     79.43808    82.29964
  88.0       0.01136     79.40825    82.19111
  90.0       0.01111     79.37814    82.08678
  91.0       0.01099     79.34815    81.98678
  90.0       0.01111     79.31839    81.89087
  88.0       0.01136     79.28825    81.79820
  86.0       0.01163     79.25828    81.70908
  81.0       0.01235     79.22852    81.62334
  82.0       0.01220     79.19828    81.54001
  80.0       0.01250     79.16823    81.45961
  77.0       0.01299     79.13859    81.38215
  77.0       0.01299     79.10851    81.30659
  78.0       0.01282     79.07835    81.23318
  78.0       0.01282     79.04858    81.16216
  77.0       0.01299     79.01848    81.09274
  75.0       0.01333     78.98845    81.02514
  74.0       0.01351     78.95859    80.95937
  72.0       0.01389     78.92863    80.89503
  79.0       0.01266     78.89849    80.83197
  79.0       0.01266     78.86869    80.77055
  78.0       0.01282     78.83884    80.71037
  80.0       0.01250     78.80860    80.65095
  77.0       0.01299     78.77882    80.59307
  75.0       0.01333     78.74899    80.53618
  74.0       0.01351     78.71875    80.47983
  75.0       0.01333     78.68880    80.42467
  75.0       0.01333     78.65897    80.37045
  75.0       0.01333     78.62887    80.31679
  79.0       0.01266     78.59886    80.26394
  78.0       0.01282     78.56914    80.21208
  77.0       0.01299     78.53896    80.16041
  80.0       0.01250     78.50903    80.10963
  80.0       0.01250     78.47916    80.05947
  82.0       0.01220     78.44904    80.00963
  83.0       0.01205     78.41893    79.96033
  84.0       0.01190     78.38921    79.91191
  82.0       0.01220     78.35907    79.86353
  81.0       0.01235     78.32897    79.81562
  78.0       0.01282     78.29910    79.76837
  74.0       0.01351     78.26910    79.72139
  73.0       0.01370     78.23898    79.67466
  73.0       0.01370     78.20923    79.62865
  72.0       0.01389     78.17929    79.58282
  71.0       0.01408     78.14909    78.72449
  68.0       0.01471     78.11933    78.68872
  69.0       0.01449     78.08943    78.65295
  68.0       0.01471     78.05926    78.61703
  70.0       0.01429     78.02948    78.58160
  71.0       0.01408     77.99959    78.54619
  72.0       0.01389     77.96923    78.51039
  77.0       0.01299     77.93956    78.47536
  74.0       0.01351     77.90963    78.44016
  74.0       0.01351     77.87949    78.40482
  71.0       0.01408     77.84952    78.36971
  71.0       0.01408     77.81981    78.33493
  72.0       0.01389     77.78974    78.29984
  72.0       0.01389     77.75972    78.26482
  72.0       0.01389     77.72993    78.23010
  72.0       0.01389     77.69975    78.19502
  71.0       0.01408     77.66970    78.16012
  72.0       0.01389     77.64001    78.12560
  68.0       0.01471     77.60989    78.09068
  69.0       0.01449     77.57980    78.05582
  67.0       0.01493     77.55002    78.02128
  69.0       0.01449     77.52008    77.58163
  70.0       0.01429     77.49004    77.55151
  71.0       0.01408     77.46024    77.52156
  71.0       0.01408     77.43026    77.49136
  71.0       0.01408     77.40005    77.46089
  69.0       0.01449     77.37043    77.43095
  71.0       0.01408     77.34055    77.40068
  71.0       0.01408     77.31034    77.37003
  72.0       0.01389     77.28056    77.33977
  68.0       0.01471     77.25079    77.30945
  68.0       0.01471     77.22056    77.27862
  65.0       0.01538     77.19076    77.24817
  65.0       0.01538     77.16103    77.21775
  66.0       0.01515     77.13087    77.18687
  68.0       0.01471     77.10104    77.15625
  69.0       0.01449     77.07127    77.12566
  72.0       0.01389     77.04121    77.09474
  73.0       0.01370     77.01130    77.06395
  74.0       0.01351     76.98146    77.03318
  72.0       0.01389     76.95133    77.00209
  73.0       0.01370     76.92131    76.97109
  71.0       0.01408     76.89173    76.94050
  72.0       0.01389     76.86175    76.90948
  71.0       0.01408     76.83160    76.87828
  70.0       0.01429     76.80203    76.84765
  69.0       0.01449     76.77203    76.81655
  66.0       0.01515     76.74204    76.78547
  64.0       0.01563     76.71224    76.75456
  65.0       0.01538     76.68244    76.72363
  65.0       0.01538     76.65239    76.69247
  66.0       0.01515     76.62260    76.66155
  64.0       0.01563     76.59290    76.63072
  63.0       0.01587     76.56274    76.59945
  66.0       0.01515     76.53296    76.56854
  67.0       0.01493     76.50323    76.53770
  68.0       0.01471     76.47327    76.50663
  70.0       0.01429     76.44345    76.47572
  73.0       0.01370     76.41380    76.44499
  74.0       0.01351     76.38377    76.41389
  75.0       0.01333     76.35390    76.38295
  73.0       0.01370     76.32430    76.35232
  71.0       0.01408     76.29430    76.32129
  68.0       0.01471     76.26434    76.29031
  67.0       0.01493     76.23479    76.25979
  66.0       0.01515     76.20467    76.22870
  66.0       0.01515     76.17480    76.19788
  70.0       0.01429     76.14529    76.16745
  71.0       0.01408     76.11537    76.13663
  70.0       0.01429     76.08537    76.10574
  73.0       0.01370     76.05566    76.07518
  72.0       0.01389     76.02585    76.04454
  70.0       0.01429     75.99586    76.01375
  67.0       0.01493     75.96625    75.98335
  64.0       0.01563     75.93650    75.95284
  66.0       0.01515     75.90663    75.92224
  65.0       0.01538     75.87697    75.89188
  65.0       0.01538     75.84736    75.86158
  63.0       0.01587     75.81736    75.83092
  64.0       0.01563     75.78768    75.80061
  67.0       0.01493     75.75806    75.77039
  66.0       0.01515     75.72796    75.73969
  69.0       0.01449     75.69846    75.70963
  69.0       0.01449     75.66874    75.67936
  69.0       0.01449     75.63891    75.64902
  71.0       0.01408     75.60918    75.61880
  70.0       0.01429     75.57959    75.58873
  69.0       0.01449     75.54972    75.55841
  68.0       0.01471     75.52010    75.52835
  69.0       0.01449     75.49044    75.49923
  71.0       0.01408     75.46056    75.46898
  71.0       0.01408     75.43072    75.43876
  72.0       0.01389     75.40141    75.40910
  70.0       0.01429     75.37148    75.37885
  70.0       0.01429     75.34156    75.34863
  70.0       0.01429     75.31206    75.31884
  71.0       0.01408     75.28240    75.28890
  69.0       0.01449     75.25264    75.25889
  71.0       0.01408     75.22308    75.22908
  72.0       0.01389     75.19343    75.19920
  73.0       0.01370     75.16370    75.16925
  72.0       0.01389     75.13412    75.13947
  69.0       0.01449     75.10461    75.10976
  66.0       0.01515     75.07474    75.07972
  68.0       0.01471     75.04530    75.05012
  68.0       0.01471     75.01581    75.02046
  67.0       0.01493     74.98578    74.99028
  67.0       0.01493     74.95641    74.96078
  67.0       0.01493     74.92688    74.93112
  66.0       0.01515     74.89707    74.90118
  67.0       0.01493     74.86754    74.87154
  67.0       0.01493     74.83809    74.84247
  65.0       0.01538     74.80848    74.81276
  64.0       0.01563     74.77875    74.78294
  64.0       0.01563     74.74934    74.75347
  62.0       0.01613     74.71957    74.72363
  64.0       0.01563     74.68993    74.69392
  67.0       0.01493     74.66074    74.66468
  69.0       0.01449     74.63101    74.63490
  73.0       0.01370     74.60133    74.60518
  74.0       0.01351     74.57196    74.57577
  74.0       0.01351     74.54248    74.54625
  74.0       0.01351     74.51276    74.51650
  73.0       0.01370     74.48347    74.48721
  72.0       0.01389     74.45387    74.45757
  70.0       0.01429     74.42419    74.42788
  71.0       0.01408     74.39491    74.39857
  71.0       0.01408     74.36555    74.36923
  71.0       0.01408     74.33575    74.33939
  70.0       0.01429     74.30655    74.31020
  69.0       0.01449     74.27715    74.28082
  69.0       0.01449     74.24743    74.25109
  71.0       0.01408     74.21813    74.22181
  72.0       0.01389     74.18879    74.19247
  70.0       0.01429     74.15925    74.16296
  67.0       0.01493     74.12981    74.13354
  67.0       0.01493     74.10054    74.10429
  67.0       0.01493     74.07107    74.07484
  68.0       0.01471     74.04162    74.04543
  70.0       0.01429     74.01228    74.01611
  72.0       0.01389     73.98281    73.98669
  72.0       0.01389     73.95328    73.95723
  74.0       0.01351     73.92424    73.92822
  72.0       0.01389     73.89481    73.89885
  67.0       0.01493     73.86519    73.86929
  63.0       0.01587     73.83602    73.84018
  61.0       0.01639     73.80671    73.81094
  62.0       0.01613     73.77716    73.78147
  64.0       0.01563     73.74805    73.75244
  63.0       0.01587     73.71869    73.72317
  65.0       0.01538     73.68927    73.69385
  68.0       0.01471     73.66009    73.66476
  69.0       0.01449     73.63100    73.63579
  70.0       0.01429     73.60130    73.60621
  70.0       0.01429     73.57223    73.57726
  72.0       0.01389     73.54317    73.54835
  70.0       0.01429     73.51354    73.51888
  66.0       0.01515     73.48454    73.49002
  66.0       0.01515     73.45548    73.46113
  66.0       0.01515     73.42599    73.43181
  67.0       0.01493     73.39677    73.40279
  65.0       0.01538     73.36783    73.37405
  64.0       0.01563     73.33832    73.34476
  66.0       0.01515     73.30913    73.31581
  66.0       0.01515     73.28009    73.28702
  66.0       0.01515     73.25082    73.25802
  63.0       0.01587     73.22150    73.22897
  63.0       0.01587     73.19270    73.20049
  67.0       0.01493     73.16339    73.46089
  69.0       0.01449     73.13401    73.43472
  70.0       0.01429     73.10500    73.40898
  64.0       0.01563     73.07591    73.38326
  68.0       0.01471     73.04664    73.35815
  71.0       0.01408     73.01770    73.33272
  68.0       0.01471     72.98862    73.30719
  65.0       0.01538     72.95934    73.28156
  67.0       0.01493     72.93043    73.25636
  70.0       0.01429     72.90152    73.23124
  72.0       0.01389     72.87222    73.20583
  73.0       0.01370     72.84324    73.18044
  70.0       0.01429     72.81442    73.15568
  67.0       0.01493     72.78496    73.13035
  69.0       0.01449     72.75618    73.10580
  67.0       0.01493     72.72739    73.08133
  65.0       0.01538     72.69812    73.05648
  67.0       0.01493     72.66920    73.03207
  68.0       0.01471     72.64034    73.00783
  69.0       0.01449     72.61121    72.98341
  71.0       0.01408     72.58227    72.95930
  74.0       0.01351     72.55360    72.93555
  70.0       0.01429     72.52438    72.91138
  70.0       0.01429     72.49525    73.03151
  66.0       0.01515     72.46672    73.00968
  67.0       0.01493     72.43764    72.98745
  68.0       0.01471     72.40855    72.96534
  68.0       0.01471     72.37986    72.94414
  66.0       0.01515     72.35104    72.92259
  67.0       0.01493     72.32201    72.90102
  68.0       0.01471     72.29321    72.87978
  67.0       0.01493     72.26444    72.85876
  65.0       0.01538     72.23544    72.83765
  64.0       0.01563     72.20673    72.81683
  63.0       0.01587     72.17816    72.79650
  67.0       0.01493     72.14901    72.77575
  67.0       0.01493     72.12036    72.75568
  69.0       0.01449     72.09170    72.73575
  71.0       0.01408     72.06268    72.71567
  72.0       0.01389     72.03404    72.69612
  70.0       0.01429     72.00544    72.67682
  67.0       0.01493     71.97648    72.65732
  64.0       0.01563     71.94780    72.63831
  62.0       0.01613     71.91932    72.61968
  64.0       0.01563     71.89047    72.60088
  65.0       0.01538     71.86177    72.58243
  66.0       0.01515     71.83321    72.56431
  69.0       0.01449     71.80440    72.54614
  71.0       0.01408     71.77562    72.52824
  70.0       0.01429     71.74724    72.51092
  69.0       0.01449     71.71848    72.49345
  65.0       0.01538     71.68970    72.47617
  62.0       0.01613     71.66129    72.45949
  60.0       0.01667     71.63252    72.44266
  61.0       0.01639     71.60389    72.42623
  62.0       0.01613     71.57542    72.41018
  65.0       0.01538     71.54694    72.39436
  68.0       0.01471     71.51816    72.37849
  70.0       0.01429     71.48990    72.36343
  71.0       0.01408     71.46132    72.34827
  70.0       0.01429     71.43267    72.33336
  68.0       0.01471     71.40420    72.31887
  67.0       0.01493     71.37595    72.30490
  65.0       0.01538     71.34711    72.29067
  63.0       0.01587     71.31879    72.27725
  64.0       0.01563     71.29051    72.26424
  65.0       0.01538     71.26179    72.25108
  66.0       0.01515     71.23346    72.23871
  67.0       0.01493     71.20523    72.22681
  69.0       0.01449     71.17666    72.21497
  69.0       0.01449     71.14828    72.20374
  72.0       0.01389     71.12003    72.19310
  71.0       0.01408     71.09148    72.18263
  73.0       0.01370     71.06292    72.17266
  73.0       0.01370     71.03502    72.16389
  71.0       0.01408     71.00651    72.15508
  71.0       0.01408     70.97806    72.14695
  70.0       0.01429     70.94978    72.13966
  73.0       0.01370     70.92153    72.13311
  73.0       0.01370     70.89310    72.12714
  73.0       0.01370     70.86498    72.12228
  70.0       0.01429     70.83685    72.11831
  70.0       0.01429     70.80837    72.11492
  73.0       0.01370     70.78031    72.11298
  73.0       0.01370     70.75228    72.11217
  70.0       0.01429     70.72365    72.11195
  72.0       0.01389     70.69571    72.11369
  73.0       0.01370     70.66765    72.11667
  75.0       0.01333     70.63914    72.12070
  71.0       0.01408     70.61119    72.12691
  70.0       0.01429     70.58323    72.13480
  68.0       0.01471     70.55489    72.14419
  68.0       0.01471     70.52684    72.15588
  67.0       0.01493     70.49894    72.16985
  66.0       0.01515     70.47067    72.18576
  67.0       0.01493     70.44263    72.20441
  67.0       0.01493     70.41473    72.22586
  68.0       0.01471     70.38644    72.24976
  66.0       0.01515     70.35822    72.27683
  66.0       0.01515     70.33067    72.30784
  68.0       0.01471     70.30251    72.34174
  71.0       0.01408     70.27428    72.37937
  69.0       0.01449     70.24651    72.42144
  69.0       0.01449     70.21850    72.46760
  67.0       0.01493     70.19041    72.51819
  67.0       0.01493     70.16268    72.57404
  64.0       0.01563     70.13470    72.63480
  62.0       0.01613     70.10670    72.70103
  61.0       0.01639     70.07897    72.77336
  65.0       0.01538     70.05124    72.85187
  68.0       0.01471     70.02298    72.93639
  71.0       0.01408     69.99540    73.02852
  71.0       0.01408     69.96777    73.12792
  71.0       0.01408     69.93961    73.23449
  71.0       0.01408     69.91190    73.34966
  70.0       0.01429     69.88435    73.47354
  68.0       0.01471     69.85641    73.60604
  67.0       0.01493     69.82870    73.74824
  67.0       0.01493     69.80109    73.90044
  69.0       0.01449     69.77330    74.06287
  71.0       0.01408     69.74548    74.23611
  73.0       0.01370     69.71797    74.42103
  71.0       0.01408     69.69002    74.61735
  73.0       0.01370     69.66231    74.82626
  74.0       0.01351     69.63496    75.04839
  75.0       0.01333     69.60719    75.28343
  75.0       0.01333     69.57938    75.53229
  78.0       0.01282     69.55186    75.79579
  79.0       0.01266     69.52429    76.07410
  80.0       0.01250     69.49654    76.36757
  81.0       0.01235     69.46925    76.67734
  81.0       0.01235     69.44172    77.00317
  80.0       0.01250     69.41395    77.34555
  83.0       0.01205     69.38663    77.70560
  80.0       0.01250     69.35924    78.08324
  78.0       0.01282     69.33148    78.47859
  78.0       0.01282     69.30418    78.89284
  79.0       0.01266     69.27692    79.32599
  79.0       0.01266     69.24908    79.77774
  79.0       0.01266     69.22187    80.24959
  80.0       0.01250     69.19456    80.74114
  82.0       0.01220     69.16695    81.25241
  83.0       0.01205     69.13966    81.78422
  83.0       0.01205     69.11255    82.33660
  82.0       0.01220     69.08496    82.90903
  82.0       0.01220     69.05761    83.50227
  86.0       0.01163     69.03055    84.11643
  87.0       0.01149     69.00302    84.75075
  90.0       0.01111     68.97565    85.40572
  94.0       0.01064     68.94863    86.08144
  96.0       0.01042     68.92132    86.77707
  100.0      0.01000     68.89394    87.49259
  98.0       0.01020     68.86676    88.22793
  94.0       0.01064     68.83959    88.98252
  94.0       0.01064     68.81228    89.75578
  95.0       0.01053     68.78524    90.54759
  98.0       0.01020     68.75819    91.35709
  98.0       0.01020     68.73081    92.18330
  101.0      0.00990     68.70390    93.02629
  104.0      0.00962     68.67702    93.88480
  103.0      0.00971     68.64955    94.75733
  103.0      0.00971     68.62261    95.64406
  98.0       0.01020     68.59566    96.54338
  95.0       0.01053     68.56839    97.45389
  98.0       0.01020     68.54152    98.37511
  101.0      0.00990     68.51475    99.30549
  103.0      0.00971     68.48754    100.24311
  106.0      0.00943     68.46056    101.18726
  105.0      0.00952     68.43382    102.13641
  106.0      0.00943     68.40677    103.08845
  103.0      0.00971     68.37984    104.04218
  101.0      0.00990     68.35312    104.99596
  101.0      0.00990     68.32592    105.94733
  103.0      0.00971     68.29900    106.89515
  108.0      0.00926     68.27258    107.83778
  113.0      0.00885     68.24552    108.77207
  121.0      0.00826     68.21855    109.69675
  122.0      0.00820     68.19190    110.60997
  118.0      0.00847     68.16510    111.50909
  120.0      0.00833     68.13819    112.39207
  117.0      0.00855     68.11158    113.25707
  114.0      0.00877     68.08495    114.10166
  110.0      0.00909     68.05798    114.92326
  105.0      0.00952     68.03144    115.72044
  105.0      0.00952     68.00508    116.49082
  106.0      0.00943     67.97800    117.23129
  109.0      0.00917     67.95154    117.94115
  109.0      0.00917     67.92514    118.61773
  110.0      0.00909     67.89812    119.25844
  114.0      0.00877     67.87177    119.86260
  117.0      0.00855     67.84532    120.42772
  118.0      0.00847     67.81857    120.95189
  120.0      0.00833     67.79207    121.43411
  117.0      0.00855     67.76585    121.87302
  114.0      0.00877     67.73912    122.26652
  112.0      0.00893     67.71271    122.61434
  112.0      0.00893     67.68638    122.91529
  116.0      0.00862     67.65968    123.16812
  118.0      0.00847     67.63316    123.37275
  121.0      0.00826     67.60709    123.52900
  128.0      0.00781     67.58054    123.63559
  124.0      0.00806     67.55403    123.69294
  127.0      0.00787     67.52776    123.70123
  125.0      0.00800     67.50150    123.66041
  122.0      0.00820     67.47509    123.57061
  121.0      0.00826     67.44897    123.43267
  117.0      0.00855     67.42277    123.24680
  117.0      0.00855     67.39616    123.01332
  118.0      0.00847     67.37007    122.73395
  118.0      0.00847     67.34410    122.40916
  117.0      0.00855     67.31761    122.03928
  112.0      0.00893     67.29155    121.62633
  113.0      0.00885     67.26559    121.17112
  113.0      0.00885     67.23917    120.67432
  114.0      0.00877     67.21313    120.13808
  114.0      0.00877     67.18723    119.56354
  114.0      0.00877     67.16092    118.95158
  118.0      0.00847     67.13489    118.30442
  118.0      0.00847     67.10896    117.62347
  118.0      0.00847     67.08295    116.91017
  117.0      0.00855     67.05680    116.16615
  114.0      0.00877     67.03099    115.39365
  114.0      0.00877     67.00476    114.59368
  113.0      0.00885     66.97881    113.76880
  113.0      0.00885     66.95310    112.92081
  114.0      0.00877     66.92713    112.05112
  114.0      0.00877     66.90099    111.16172
  116.0      0.00862     66.87534    110.25520
  112.0      0.00893     66.84950    109.33281
  110.0      0.00909     66.82344    108.39645
  109.0      0.00917     66.79783    107.44871
  108.0      0.00926     66.77215    106.49094
  105.0      0.00952     66.74611    105.52475
  101.0      0.00990     66.72055    104.55280
  98.0       0.01020     66.69494    103.57634
  95.0       0.01053     66.66895    102.59685
  95.0       0.01053     66.64331    101.61671
  95.0       0.01053     66.61788    100.63744
  94.0       0.01064     66.59185    99.65981
  96.0       0.01042     66.56647    98.68659
  98.0       0.01020     66.54102    97.71850
  98.0       0.01020     66.51514    96.75658
  98.0       0.01020     66.48967    95.80297
  99.0       0.01010     66.46425    94.85857
  96.0       0.01042     66.43863    93.92426
  94.0       0.01064     66.41302    93.00139
  93.0       0.01075     66.38775    92.09125
  94.0       0.01064     66.36199    91.19401
  94.0       0.01064     66.33640    90.31117
  93.0       0.01075     66.31133    89.44385
  86.0       0.01163     66.28581    88.60104
  81.0       0.01235     66.26016    87.76541
  80.0       0.01250     66.23498    86.94629
  81.0       0.01235     66.20966    86.14550
  78.0       0.01282     66.18416    85.36251
  75.0       0.01333     66.15893    84.59813
  79.0       0.01266     66.13384    83.85261
  81.0       0.01235     66.10828    83.12553
  83.0       0.01205     66.08313    82.41804
  83.0       0.01205     66.05813    81.73001
  81.0       0.01235     66.03259    81.06087
  82.0       0.01220     66.00759    80.41174
  84.0       0.01190     65.98257    79.78205
  86.0       0.01163     65.95708    79.17136
  83.0       0.01205     65.93215    78.58056
  84.0       0.01190     65.90729    78.00906
  83.0       0.01205     65.88187    77.45607
  79.0       0.01266     65.85687    76.92237
  78.0       0.01282     65.83205    76.40748
  77.0       0.01299     65.80692    75.91067
  74.0       0.01351     65.78182    75.43197
  77.0       0.01299     65.75701    74.97134
  74.0       0.01351     65.73191    74.52787
  75.0       0.01333     65.70692    74.10156
  78.0       0.01282     65.68230    73.69237
  78.0       0.01282     65.65729    73.30321
  78.0       0.01282     65.63214    72.92573
  78.0       0.01282     65.60748    72.56422
  78.0       0.01282     65.58263    72.21758
  77.0       0.01299     65.55762    71.88542
  77.0       0.01299     65.53308    71.56789
  79.0       0.01266     65.50841    71.26395
  75.0       0.01333     65.48337    70.97292
  79.0       0.01266     65.45888    70.69528
  80.0       0.01250     65.43433    70.42993
  80.0       0.01250     65.40932    70.17604
  79.0       0.01266     65.38483    69.93417
  78.0       0.01282     65.36037    69.70332
  74.0       0.01351     65.33545    69.48261
  72.0       0.01389     65.31098    69.27251
  68.0       0.01471     65.28671    69.07231
  68.0       0.01471     65.26186    68.88084
  63.0       0.01587     65.23740    68.69866
  64.0       0.01563     65.21309    68.52510
  63.0       0.01587     65.18851    68.35940
  65.0       0.01538     65.16400    68.20145
  65.0       0.01538     65.13973    68.17469
  66.0       0.01515     65.11509    68.03239
  67.0       0.01493     65.09057    67.89687
  68.0       0.01471     65.06654    67.76814
  70.0       0.01429     65.04217    67.64507
  72.0       0.01389     65.01756    67.52746
  71.0       0.01408     64.99337    67.41563
  72.0       0.01389     64.96909    67.30881
  71.0       0.01408     64.94473    67.20672
  72.0       0.01389     64.92070    67.10950
  69.0       0.01449     64.89658    67.01648
  69.0       0.01449     64.87209    66.92713
  73.0       0.01370     64.84814    66.84281
  73.0       0.01370     64.82417    66.76141
  75.0       0.01333     64.79964    66.68283
  75.0       0.01333     64.77570    66.60802
  73.0       0.01370     64.75193    67.01027
  74.0       0.01351     64.72746    66.94542
  71.0       0.01408     64.70366    66.88395
  70.0       0.01429     64.67979    66.82499
  66.0       0.01515     64.65547    66.76798
  66.0       0.01515     64.63167    66.71377
  67.0       0.01493     64.60788    66.66174
  67.0       0.01493     64.58395    66.61156
  65.0       0.01538     64.55986    66.56313
  66.0       0.01515     64.53623    66.57916
  67.0       0.01493     64.51213    66.53498
  70.0       0.01429     64.48827    66.49267
  69.0       0.01449     64.46485    66.45232
  70.0       0.01429     64.44087    66.41290
  66.0       0.01515     64.41688    66.37486
  67.0       0.01493     64.39338    66.33864
  66.0       0.01515     64.36964    66.30347
  65.0       0.01538     64.34583    66.26945
  66.0       0.01515     64.32229    66.23688
  67.0       0.01493     64.29881    66.20549
  66.0       0.01515     64.27500    66.17522
  69.0       0.01449     64.25144    66.14594
  71.0       0.01408     64.22816    66.11798
  71.0       0.01408     64.20428    66.09042
  70.0       0.01429     64.18088    66.29974
  71.0       0.01408     64.15764    66.27715
  72.0       0.01389     64.13378    66.25495
  72.0       0.01389     64.11050    66.23436
  72.0       0.01389     64.08726    66.21483
  69.0       0.01449     64.06365    66.19594
  70.0       0.01429     64.04034    66.17839
  74.0       0.01351     64.01709    66.16193
  77.0       0.01299     63.99368    66.14639
  75.0       0.01333     63.97033    66.13203
  77.0       0.01299     63.94729    66.11906
  74.0       0.01351     63.92371    66.10672
  78.0       0.01282     63.90038    66.09578
  77.0       0.01299     63.87756    66.08662
  74.0       0.01351     63.85427    66.07825
  72.0       0.01389     63.83085    66.07105
  74.0       0.01351     63.80797    66.06580
  74.0       0.01351     63.78470    66.06157
  75.0       0.01333     63.76155    66.05898
  75.0       0.01333     63.73870    66.05824
  77.0       0.01299     63.71562    66.05893
  75.0       0.01333     63.69239    66.06122
  81.0       0.01235     63.66959    66.06573
  81.0       0.01235     63.64682    66.07216
  80.0       0.01250     63.62347    66.08004
  79.0       0.01266     63.60080    66.09068
  79.0       0.01266     63.57813    66.10358
  79.0       0.01266     63.55489    66.11818
  79.0       0.01266     63.53218    66.13582
  81.0       0.01235     63.50955    66.15610
  80.0       0.01250     63.48650    66.17867
  79.0       0.01266     63.46384    66.20451
  79.0       0.01266     63.44121    66.23338
  75.0       0.01333     63.41839    66.26525
  74.0       0.01351     63.39574    66.30061
  73.0       0.01370     63.37322    66.33961
  71.0       0.01408     63.35031    66.38188
  73.0       0.01370     63.32754    66.42819
  77.0       0.01299     63.30538    66.47916
  78.0       0.01282     63.28274    66.53393
  80.0       0.01250     63.25987    66.59293
  82.0       0.01220     63.23752    66.65714
  83.0       0.01205     63.21497    66.72609
  81.0       0.01235     63.19248    66.80022
  82.0       0.01220     63.17015    66.87994
  80.0       0.01250     63.14782    66.96526
  75.0       0.01333     63.12519    67.05618
  75.0       0.01333     63.10301    67.15372
  74.0       0.01351     63.08081    67.25764
  74.0       0.01351     63.05813    67.36781
  77.0       0.01299     63.03605    67.48555
  79.0       0.01266     63.01400    67.61059
  82.0       0.01220     62.99140    67.74265
  82.0       0.01220     62.96932    67.88311
  81.0       0.01235     62.94727    68.03177
  82.0       0.01220     62.92491    67.90058
  80.0       0.01250     62.90291    68.06943
  80.0       0.01250     62.88092    68.24736
  78.0       0.01282     62.85863    68.43444
  80.0       0.01250     62.83659    68.63074
  79.0       0.01266     62.81471    68.83806
  79.0       0.01266     62.79250    69.05548
  80.0       0.01250     62.77038    69.28375
  80.0       0.01250     62.74868    69.52355
  78.0       0.01282     62.72667    69.77448
  78.0       0.01282     62.70456    70.03709
  78.0       0.01282     62.68289    70.31228
  80.0       0.01250     62.66100    70.59972
  79.0       0.01266     62.63895    70.89983
  80.0       0.01250     62.61739    71.21353
  79.0       0.01266     62.59568    71.54058
  81.0       0.01235     62.57365    71.88112
  84.0       0.01190     62.55214    72.23632
  83.0       0.01205     62.53061    72.60593
  79.0       0.01266     62.50856    72.98980
  78.0       0.01282     62.48710    73.38931
  79.0       0.01266     62.46571    73.80425
  80.0       0.01250     62.44366    74.23420
  75.0       0.01333     62.42235    74.53698
  77.0       0.01299     62.40098    75.00115
  75.0       0.01333     62.37927    75.48138
  78.0       0.01282     62.35780    75.97855
  78.0       0.01282     62.33648    76.49239
  77.0       0.01299     62.31491    77.02350
  79.0       0.01266     62.29354    77.57211
  82.0       0.01220     62.27229    78.13835
  87.0       0.01149     62.25061    78.72183
  87.0       0.01149     62.22913    79.32333
  84.0       0.01190     62.20824    79.94339
  87.0       0.01149     62.18684    80.58099
  86.0       0.01163     62.16537    81.23669
  86.0       0.01163     62.14428    81.91096
  82.0       0.01220     62.12302    82.60334
  87.0       0.01149     62.10173    83.31396
  89.0       0.01124     62.08079    84.04324
  89.0       0.01124     62.05977    84.79066
  89.0       0.01124     62.03839    85.55591
  88.0       0.01136     62.01746    86.33974
  88.0       0.01136     61.99664    87.14165
  90.0       0.01111     61.97530    87.96088
  87.0       0.01149     61.95447    88.79834
  86.0       0.01163     61.93363    89.65321
  86.0       0.01163     61.91243    90.52498
  89.0       0.01124     61.89165    91.41414
  89.0       0.01124     61.87094    92.32000
  89.0       0.01124     61.84986    93.24187
  90.0       0.01111     61.82914    94.18002
  96.0       0.01042     61.80852    95.13384
  100.0      0.01000     61.78760    96.10251
  98.0       0.01020     61.76683    97.08596
  98.0       0.01020     61.74631    98.08382
  99.0       0.01010     61.72529    99.09480
  99.0       0.01010     61.70459    100.11915
  99.0       0.01010     61.68426    101.15632
  101.0      0.00990     61.66351    102.20488
  103.0      0.00971     61.64268    103.26456
  104.0      0.00962     61.62227    104.33509
  106.0      0.00943     61.60179    105.41534
  110.0      0.00909     61.58118    106.50450
  112.0      0.00893     61.56090    107.60226
  113.0      0.00885     61.54051    108.70741
  113.0      0.00885     61.51984    109.81895
  112.0      0.00893     61.49964    110.93684
  110.0      0.00909     61.47938    112.05972
  110.0      0.00909     61.45865    113.18629
  112.0      0.00893     61.43856    114.31683
  110.0      0.00909     61.41848    115.44979
  109.0      0.00917     61.39787    116.58375
  113.0      0.00885     61.37785    117.71892
  121.0      0.00826     61.35779    118.85373
  122.0      0.00820     61.33730    119.98684
  122.0      0.00820     61.31731    121.11823
  122.0      0.00820     61.29736    122.24643
  125.0      0.00800     61.27724    123.37025
  127.0      0.00787     61.25700    124.48873
  127.0      0.00787     61.23716    125.60131
  128.0      0.00781     61.21685    126.70609
  127.0      0.00787     61.19681    127.80270
  129.0      0.00775     61.17729    128.89029
  134.0      0.00746     61.15726    129.96664
  134.0      0.00746     61.13705    131.03093
  135.0      0.00741     61.11737    132.08269
  138.0      0.00725     61.09745    133.11989
  135.0      0.00741     61.07756    134.14151
  137.0      0.00730     61.05796    135.14656
  135.0      0.00741     61.03830    136.13333
  143.0      0.00699     61.01825    137.10019
  140.0      0.00714     60.99879    138.04672
  137.0      0.00730     60.97923    138.97081
  138.0      0.00725     60.95925    139.87071
  141.0      0.00709     60.93985    140.74605
  144.0      0.00694     60.92046    141.59471
  146.0      0.00685     60.90058    142.41479
  141.0      0.00709     60.88123    143.20580
  144.0      0.00694     60.86185    143.96570
  146.0      0.00685     60.84212    144.69266
  147.0      0.00680     60.82276    145.38591
  143.0      0.00699     60.80358    146.04384
  141.0      0.00709     60.78401    146.66444
  141.0      0.00709     60.76457    147.24675
  141.0      0.00709     60.74541    147.78963
  140.0      0.00714     60.72586    148.29095
  140.0      0.00714     60.70652    148.75009
  143.0      0.00699     60.68763    149.16603
  144.0      0.00694     60.66824    149.53668
  143.0      0.00699     60.64885    149.86140
  144.0      0.00694     60.62994    150.13968
  147.0      0.00680     60.61068    150.36980
  149.0      0.00671     60.59142    150.55125
  147.0      0.00680     60.57259    150.68376
  149.0      0.00671     60.55360    150.76614
  150.0      0.00667     60.53429    150.79773
  153.0      0.00654     60.51553    150.77898
  156.0      0.00641     60.49664    150.70901
  153.0      0.00654     60.47747    150.58757
  150.0      0.00667     60.45868    150.41521
  147.0      0.00680     60.44009    150.19191
  146.0      0.00685     60.42078    149.91692
  143.0      0.00699     60.40211    149.59203
  137.0      0.00730     60.38357    149.21706
  137.0      0.00730     60.36457    148.79207
  138.0      0.00725     60.34587    148.31837
  138.0      0.00725     60.32742    147.79675
  138.0      0.00725     60.30852    147.22729
  140.0      0.00714     60.28983    146.61157
  138.0      0.00725     60.27147    145.95073
  135.0      0.00741     60.25260    145.24500
  134.0      0.00746     60.23396    144.49622
  138.0      0.00725     60.21576    143.70587
  134.0      0.00746     60.19706    142.87419
  131.0      0.00763     60.17840    142.00313
  129.0      0.00775     60.16010    141.09439
  129.0      0.00775     60.14169    140.14888
  127.0      0.00787     60.12321    139.16812
  129.0      0.00775     60.10498    138.15404
  128.0      0.00781     60.08678    137.10793
  132.0      0.00758     60.06825    136.03104
  134.0      0.00746     60.05008    134.92572
  135.0      0.00741     60.03206    133.79346
  127.0      0.00787     60.01352    132.63528
  122.0      0.00820     59.99549    131.45401
  120.0      0.00833     59.97742    130.25082
  116.0      0.00862     59.95905    129.02725
  112.0      0.00893     59.94109    127.78580
  112.0      0.00893     59.92324    126.52801
  113.0      0.00885     59.90491    125.25510
  118.0      0.00847     59.88694    123.96968
  122.0      0.00820     59.86927    122.67355
  121.0      0.00826     59.85126    121.36785
  118.0      0.00847     59.83316    120.05460
  118.0      0.00847     59.81547    118.73604
  117.0      0.00855     59.79731    117.41305
  114.0      0.00877     59.77939    116.08799
  112.0      0.00893     59.76199    114.76283
  113.0      0.00885     59.74410    113.43819
  113.0      0.00885     59.72608    112.11600
  114.0      0.00877     59.70847    110.79827
  113.0      0.00885     59.69078    109.48603
  113.0      0.00885     59.67304    108.18073
  112.0      0.00893     59.65556    106.88401
  110.0      0.00909     59.63813    105.59785
  108.0      0.00926     59.62029    104.32131
  106.0      0.00943     59.60290    103.05732
  105.0      0.00952     59.58563    101.80664
  109.0      0.00917     59.56774    100.56960
  105.0      0.00952     59.55055    99.34852
  100.0      0.01000     59.53322    98.14348
  95.0       0.01053     59.51552    96.95515
  94.0       0.01064     59.49842    95.78529
  90.0       0.01111     59.48122    94.63395
  90.0       0.01111     59.46368    93.50158
  87.0       0.01149     59.44646    92.38948
  89.0       0.01124     59.42950    91.29811
  89.0       0.01124     59.41206    90.22729
  90.0       0.01111     59.39487    89.17819
  89.0       0.01124     59.37794    88.15121
  89.0       0.01124     59.36051    87.14594
  90.0       0.01111     59.34334    86.16341
  90.0       0.01111     59.32668    85.20414
  91.0       0.01099     59.30951    84.26726
  88.0       0.01136     59.29229    83.50684
  83.0       0.01205     59.27544    82.61800
  86.0       0.01163     59.25848    81.75229
  88.0       0.01136     59.24134    80.90965
  84.0       0.01190     59.22470    80.09068
  82.0       0.01220     59.20798    79.29477
  77.0       0.01299     59.19090    78.52193
  74.0       0.01351     59.17427    77.77199
  71.0       0.01408     59.15768    77.04480
  70.0       0.01429     59.14069    76.33968
  70.0       0.01429     59.12406    75.65719
  70.0       0.01429     59.10763    74.99685
  75.0       0.01333     59.09063    74.35763
  80.0       0.01250     59.07423    73.74038
  79.0       0.01266     59.05779    73.14413
  79.0       0.01266     59.04095    72.56815
  78.0       0.01282     59.02446    72.01283
  77.0       0.01299     59.00819    71.47762
  75.0       0.01333     58.99162    70.96160
  75.0       0.01333     58.97518    70.46478
  75.0       0.01333     58.95893    69.98681
  77.0       0.01299     58.94237    69.52672
  77.0       0.01299     58.92588    69.08444
  74.0       0.01351     58.91005    68.66010
  74.0       0.01351     58.89356    68.25195
  73.0       0.01370     58.87712    67.86018
  73.0       0.01370     58.86099    67.56163
  69.0       0.01449     58.84476    67.20215
  68.0       0.01471     58.82844    66.85752
  67.0       0.01493     58.81260    66.52783
  67.0       0.01493     58.79657    66.21198
  69.0       0.01449     58.78026    65.90941
  68.0       0.01471     58.76439    65.62033
  67.0       0.01493     58.74858    65.34395
  70.0       0.01429     58.73220    65.07916
  72.0       0.01389     58.71644    64.82672
  71.0       0.01408     58.70074    64.58562
  68.0       0.01471     58.68453    64.41618
  68.0       0.01471     58.66887    64.19699
  70.0       0.01429     58.65319    63.98779
  69.0       0.01449     58.63721    63.78793
  67.0       0.01493     58.62152    63.59755
  67.0       0.01493     58.60597    63.41614
  68.0       0.01471     58.59019    63.24297
  70.0       0.01429     58.57439    63.07785
  70.0       0.01429     58.55896    62.92083
  70.0       0.01429     58.54306    62.77074
  72.0       0.01389     58.52733    62.62787
  72.0       0.01389     58.51231    62.49243
  73.0       0.01370     58.49667    62.36280
  69.0       0.01449     58.48085    62.23912
  66.0       0.01515     58.46560    62.12183
  66.0       0.01515     58.45013    62.00996
  66.0       0.01515     58.43459    61.90324
  67.0       0.01493     58.41940    61.80191
  68.0       0.01471     58.40420    61.70535
  70.0       0.01429     58.38863    61.61300
  70.0       0.01429     58.37360    61.52552
  70.0       0.01429     58.35848    61.44209
  68.0       0.01471     58.34294    61.36215
  65.0       0.01538     58.32788    61.28645
  65.0       0.01538     58.31299    61.21448
  64.0       0.01563     58.29747    61.14524
  64.0       0.01563     58.28258    61.11057
  65.0       0.01538     58.26771    61.04862
  63.0       0.01587     58.25242    60.98919
  62.0       0.01613     58.23749    60.93293
  63.0       0.01587     58.22274    60.87954
  65.0       0.01538     58.20770    60.82843
  63.0       0.01587     58.19277    60.77991
  66.0       0.01515     58.17809    60.73401
  68.0       0.01471     58.16290    60.68990
  67.0       0.01493     58.14801    60.64827
  66.0       0.01515     58.13369    60.60938
  65.0       0.01538     58.11887    60.57205
  62.0       0.01613     58.10379    60.53648
  61.0       0.01639     58.08932    60.50350
  61.0       0.01639     58.07462    60.47219
  62.0       0.01613     58.05986    60.44273
  62.0       0.01613     58.04551    60.41557
  66.0       0.01515     58.03108    60.39016
  67.0       0.01493     58.01620    60.36614
  68.0       0.01471     58.00190    60.34456
  69.0       0.01449     57.98764    60.32485
  68.0       0.01471     57.97272    60.30633
  65.0       0.01538     57.95862    60.29048
  64.0       0.01563     57.94439    60.27641
  63.0       0.01587     57.92977    60.26387
  65.0       0.01538     57.91569    60.25383
  65.0       0.01538     57.90151    60.24571
  63.0       0.01587     57.88700    60.23930
  62.0       0.01613     57.87283    60.23533
  63.0       0.01587     57.85888    60.23378
  63.0       0.01587     57.84462    60.23418
  63.0       0.01587     57.83044    60.23698
  62.0       0.01613     57.81650    60.24242
  62.0       0.01613     57.80222    60.25004
  62.0       0.01613     57.78794    60.26029
  61.0       0.01639     57.77436    60.27393
  58.0       0.01724     57.76032    60.28995
  58.0       0.01724     57.74608    60.30870
  59.0       0.01695     57.73238    60.33110
  58.0       0.01724     57.71845    60.35644
  57.0       0.01754     57.70459    60.38520
  60.0       0.01667     57.69092    60.41764
  63.0       0.01587     57.67723    60.45372
  65.0       0.01538     57.66325    60.49330
  68.0       0.01471     57.64967    60.53725
  66.0       0.01515     57.63609    60.58535
  68.0       0.01471     57.62211    60.63736
  69.0       0.01449     57.60872    60.69444
  67.0       0.01493     57.59520    60.75608
  66.0       0.01515     57.58130    60.82221
  62.0       0.01613     57.56807    60.89408
  61.0       0.01639     57.55462    60.97102
  61.0       0.01639     57.54098    61.05323
  59.0       0.01695     57.52762    61.14142
  60.0       0.01667     57.51435    61.23560
  59.0       0.01695     57.50085    61.33566
  63.0       0.01587     57.48751    61.44221
  66.0       0.01515     57.47435    61.55548
  66.0       0.01515     57.46082    61.67517
  67.0       0.01493     57.44741    61.80196
  65.0       0.01538     57.43465    61.93662
  65.0       0.01538     57.42135    62.07817
  66.0       0.01515     57.40786    62.22718
  62.0       0.01613     57.39495    62.38463
  62.0       0.01613     57.38182    62.54996
  61.0       0.01639     57.36869    62.72356
  64.0       0.01563     57.35582    62.90593
  66.0       0.01515     57.34284    63.09689
  66.0       0.01515     57.32957    63.28732
  68.0       0.01471     57.31689    63.49662
  71.0       0.01408     57.30423    63.71521
  73.0       0.01370     57.29091    63.94258
  75.0       0.01333     57.27823    64.18016
  73.0       0.01370     57.26561    64.42757
  70.0       0.01429     57.25248    64.68435
  67.0       0.01493     57.23990    64.95169
  68.0       0.01471     57.22744    65.22928
  67.0       0.01493     57.21447    65.51658
  67.0       0.01493     57.20190    65.81458
  68.0       0.01471     57.18951    66.12314
  70.0       0.01429     57.17676    66.44178
  70.0       0.01429     57.16416    66.77101
  69.0       0.01449     57.15186    67.11102
  67.0       0.01493     57.13906    67.46100
  62.0       0.01613     57.12640    67.82156
  62.0       0.01613     57.11447    68.19324
  63.0       0.01587     57.10187    68.57455
  63.0       0.01587     57.08920    68.96603
  67.0       0.01493     57.07711    69.36821
  71.0       0.01408     57.06482    69.78014
  75.0       0.01333     57.05237    70.20171
  80.0       0.01250     57.04026    70.63322
  82.0       0.01220     57.02807    70.39617
  82.0       0.01220     57.01572    70.85190
  81.0       0.01235     57.00368    71.31674
  83.0       0.01205     56.99181    71.79025
  81.0       0.01235     56.97931    72.27126
  79.0       0.01266     56.96748    72.76074
  75.0       0.01333     56.95570    73.25773
  75.0       0.01333     56.94324    74.13386
  72.0       0.01389     56.93153    74.64889
  70.0       0.01429     56.91975    75.17001
  71.0       0.01408     56.90757    75.69643
  72.0       0.01389     56.89576    76.22836
  73.0       0.01370     56.88412    76.76508
  77.0       0.01299     56.87219    77.30548
  78.0       0.01282     56.86044    77.84949
  80.0       0.01250     56.84887    78.39645
  81.0       0.01235     56.83685    78.94501
  86.0       0.01163     56.82508    79.49524
  82.0       0.01220     56.81385    80.04668
  82.0       0.01220     56.80210    80.59755
  87.0       0.01149     56.79018    81.14742
  89.0       0.01124     56.77882    81.69622
  90.0       0.01111     56.76728    82.24243
  94.0       0.01064     56.75566    82.78529
  96.0       0.01042     56.74442    83.32448
  96.0       0.01042     56.73310    83.85866
  96.0       0.01042     56.72142    84.38670
  95.0       0.01053     56.71020    84.90854
  93.0       0.01075     56.69904    85.42296
  91.0       0.01099     56.68733    85.92841
  94.0       0.01064     56.67632    86.42535
  96.0       0.01042     56.66527    86.91217
  98.0       0.01020     56.65370    87.38756
  99.0       0.01010     56.64272    88.03751
  96.0       0.01042     56.63171    88.49144
  93.0       0.01075     56.62028    88.93172
  90.0       0.01111     56.60945    89.35860
  89.0       0.01124     56.59851    89.77074
  89.0       0.01124     56.58731    90.16730
  90.0       0.01111     56.57626    90.54807
  95.0       0.01053     56.56548    90.91260
  99.0       0.01010     56.55442    91.25985
  100.0      0.01000     56.54330    91.58950
  95.0       0.01053     56.53291    91.90197
  93.0       0.01075     56.52190    92.19552
  89.0       0.01124     56.51085    92.47038
  89.0       0.01124     56.50029    92.72684
  93.0       0.01075     56.48948    92.96392
  96.0       0.01042     56.47860    93.18162
  100.0      0.01000     56.46808    93.38026
  103.0      0.00971     56.45754    93.55933
  105.0      0.00952     56.44675    93.71859
  105.0      0.00952     56.43636    93.85866
  101.0      0.00990     56.42605    93.97930
  100.0      0.01000     56.41505    94.07976
  98.0       0.01020     56.40483    94.16168
  98.0       0.01020     56.39450    94.22423
  100.0      0.01000     56.38372    94.26732
  103.0      0.00971     56.37363    94.29227
  103.0      0.00971     56.36336    94.29842
  106.0      0.00943     56.35273    94.28590
  106.0      0.00943     56.34264    94.25590
  106.0      0.00943     56.33254    94.20818
  108.0      0.00926     56.32215    94.14288
  108.0      0.00926     56.31188    94.06075
  105.0      0.00952     56.30185    93.96235
  105.0      0.00952     56.29147    93.84758
  103.0      0.00971     56.28129    93.71745
  103.0      0.00971     56.27158    93.57280
  103.0      0.00971     56.26137    93.41322
  98.0       0.01020     56.25117    93.23981
  91.0       0.01099     56.24137    93.05363
  91.0       0.01099     56.23125    92.85464
  93.0       0.01075     56.22124    92.64395
  93.0       0.01075     56.21150    92.42249
  95.0       0.01053     56.20179    92.19083
  98.0       0.01020     56.19162    91.94926
  95.0       0.01053     56.18210    91.69978
  96.0       0.01042     56.17249    91.44254
  96.0       0.01042     56.16244    91.17804
  95.0       0.01053     56.15292    90.90828
  93.0       0.01075     56.14347    90.63367
  95.0       0.01053     56.13339    90.35456
  95.0       0.01053     56.12408    90.07335
  95.0       0.01053     56.11457    89.79003
  93.0       0.01075     56.10481    89.50563
  91.0       0.01099     56.09531    89.22163
  89.0       0.01124     56.08615    88.93923
  91.0       0.01099     56.07649    88.65862
  93.0       0.01075     56.06705    88.38148
  94.0       0.01064     56.05780    88.10892
  91.0       0.01099     56.04816    87.84126
  95.0       0.01053     56.03882    87.58033
  98.0       0.01020     56.02982    87.32710
  99.0       0.01010     56.02057    87.08200
  99.0       0.01010     56.01104    86.84598
  96.0       0.01042     56.00197    86.62070
  95.0       0.01053     55.99276    86.40651
  99.0       0.01010     55.98353    86.20444
  95.0       0.01053     55.97453    86.01565
  90.0       0.01111     55.96563    85.84086
  88.0       0.01136     55.95625    85.68028
  87.0       0.01149     55.94739    85.53578
  88.0       0.01136     55.93864    85.40770
  89.0       0.01124     55.92932    85.29611
  88.0       0.01136     55.92062    85.20290
  86.0       0.01163     55.91196    85.12823
  87.0       0.01149     55.90263    85.07198
  90.0       0.01111     55.89398    85.03614
  91.0       0.01099     55.88536    85.02065
  90.0       0.01111     55.87637    85.09498
  91.0       0.01099     55.86766    85.12241
  90.0       0.01111     55.85914    85.17179
  89.0       0.01124     55.85035    85.24315
  89.0       0.01124     55.84171    85.33725
  87.0       0.01149     55.83331    85.45446
  87.0       0.01149     55.82441    85.59436
  89.0       0.01124     55.81579    85.75793
  90.0       0.01111     55.80771    85.94556
  95.0       0.01053     55.79908    86.15629
  94.0       0.01064     55.79029    86.39060
  93.0       0.01075     55.78211    86.64921
  89.0       0.01124     55.77364    86.93118
  86.0       0.01163     55.76518    87.23669
  81.0       0.01235     55.75704    87.56587
  80.0       0.01250     55.74883    87.91811
  79.0       0.01266     55.74030    88.29283
  82.0       0.01220     55.73223    88.69046
  84.0       0.01190     55.72413    89.11013
  88.0       0.01136     55.71561    89.73734
  87.0       0.01149     55.70767    90.20129
  89.0       0.01124     55.69978    90.68578
  91.0       0.01099     55.69130    91.18944
  94.0       0.01064     55.68346    91.71281
  94.0       0.01064     55.67565    92.25453
  94.0       0.01064     55.66737    92.81321
  93.0       0.01075     55.65955    93.38896
  94.0       0.01064     55.65174    94.01508
  93.0       0.01075     55.64376    94.62134
  94.0       0.01064     55.63580    95.24120
  90.0       0.01111     55.62822    95.87389
  90.0       0.01111     55.61976    96.51706
  96.0       0.01042     55.61221    97.17126
  100.0      0.01000     55.60489    97.83456
  104.0      0.00962     55.59732    98.50524
  106.0      0.00943     55.58908    99.18147
  108.0      0.00926     55.58155    99.86332
  110.0      0.00909     55.57356    100.54816
  110.0      0.00909     55.56621    101.23569
  112.0      0.00893     55.55882    101.92374
  106.0      0.00943     55.55177    102.61118
  103.0      0.00971     55.54356    103.29497
  104.0      0.00962     55.53637    103.97576
  103.0      0.00971     55.52904    104.65084
  104.0      0.00962     55.52130    105.31835
  106.0      0.00943     55.51410    105.97765
  110.0      0.00909     55.50698    106.71973
  116.0      0.00862     55.49926    107.35703
  120.0      0.00833     55.49215    107.98146
  124.0      0.00806     55.48510    108.59088
  125.0      0.00800     55.47726    109.18293
  125.0      0.00800     55.47044    109.75786
  125.0      0.00800     55.46357    110.31313
  125.0      0.00800     55.45662    110.84727
  122.0      0.00820     55.44910    111.35838
  118.0      0.00847     55.44220    111.84628
  121.0      0.00826     55.43459    112.30835
  122.0      0.00820     55.42780    112.74490
  122.0      0.00820     55.42119    113.15408
  124.0      0.00806     55.41446    113.53453
  122.0      0.00820     55.40694    113.88457
  121.0      0.00826     55.40022    114.20480
  118.0      0.00847     55.39297    114.49310
  118.0      0.00847     55.38635    114.74983
  113.0      0.00885     55.37974    114.97373
  112.0      0.00893     55.37341    115.16448
  114.0      0.00877     55.36610    115.32189
  118.0      0.00847     55.35952    115.44419
  121.0      0.00826     55.35303    115.53201
  124.0      0.00806     55.34604    115.58447
  129.0      0.00775     55.33961    115.60263
  129.0      0.00775     55.33325    115.58589
  131.0      0.00763     55.32626    115.53365
  134.0      0.00746     55.32005    115.44746
  131.0      0.00763     55.31367    115.32659
  128.0      0.00781     55.30662    115.17085
  125.0      0.00800     55.30051    114.98225
  122.0      0.00820     55.29437    114.76023
  120.0      0.00833     55.28823    114.50539
  114.0      0.00877     55.28143    114.21761
  116.0      0.00862     55.27527    113.89885
  114.0      0.00877     55.26848    113.54858
  114.0      0.00877     55.26241    113.16890
  118.0      0.00847     55.25655    112.76011
  113.0      0.00885     55.25056    112.32278
  113.0      0.00885     55.24382    111.85719
  114.0      0.00877     55.23792    111.36592
  117.0      0.00855     55.23140    110.84855
  118.0      0.00847     55.22550    110.30735
  117.0      0.00855     55.21963    109.74287
  122.0      0.00820     55.21410    109.15659
  124.0      0.00806     55.20747    108.54819
  121.0      0.00826     55.20168    107.92092
  120.0      0.00833     55.19598    107.27597
  113.0      0.00885     55.18972    106.61246
  112.0      0.00893     55.18402    105.93356
  109.0      0.00917     55.17843    105.24017
  112.0      0.00893     55.17222    104.53284
  108.0      0.00926     55.16664    103.81423
  106.0      0.00943     55.16111    103.08505
  105.0      0.00952     55.15478    102.34583
  104.0      0.00962     55.14946    101.59973
  103.0      0.00971     55.14393    100.84689
  98.0       0.01020     55.13855    100.08897
  99.0       0.01010     55.13258    99.32661
  98.0       0.01020     55.12727    98.56232
  99.0       0.01010     55.12105    97.79582
  103.0      0.00971     55.11580    97.03027
  103.0      0.00971     55.11069    96.26608
  104.0      0.00962     55.10542    95.50416
  99.0       0.01010     55.09948    94.74511
  100.0      0.01000     55.09421    93.99149
  99.0       0.01010     55.08850    93.24327
  94.0       0.01064     55.08333    92.50243
  94.0       0.01064     55.07822    91.76958
  89.0       0.01124     55.07335    91.04583
  87.0       0.01149     55.06751    90.33090
  87.0       0.01149     55.06253    89.62753
  83.0       0.01205     55.05751    88.93564
  82.0       0.01220     55.05194    88.25552
  78.0       0.01282     55.04698    87.58905
  79.0       0.01266     55.04212    86.93644
  82.0       0.01220     55.03670    86.29765
  83.0       0.01205     55.03179    85.67435
  86.0       0.01163     55.02702    85.06671
  87.0       0.01149     55.02148    84.47433
  87.0       0.01149     55.01690    83.89941
  89.0       0.01124     55.01218    83.34119
  87.0       0.01149     55.00742    82.80018
  86.0       0.01163     55.00218    82.27624
  86.0       0.01163     54.99757    81.77071
  86.0       0.01163     54.99216    81.28239
  83.0       0.01205     54.98756    80.81306
  83.0       0.01205     54.98326    80.36235
  83.0       0.01205     54.97869    79.92976
  82.0       0.01220     54.97341    79.51492
  79.0       0.01266     54.96898    79.11938
  77.0       0.01299     54.96393    78.74163
  78.0       0.01282     54.95956    78.38291
  79.0       0.01266     54.95512    78.04234
  80.0       0.01250     54.95100    77.72021
  80.0       0.01250     54.94593    77.41506
  77.0       0.01299     54.94156    77.12836
  79.0       0.01266     54.93740    76.85934
  77.0       0.01299     54.93258    76.60686
  75.0       0.01333     54.92834    76.37195
  72.0       0.01389     54.92413    76.15371
  73.0       0.01370     54.91945    75.95129
  74.0       0.01351     54.91531    75.76537
  73.0       0.01370     54.91116    75.59502
  72.0       0.01389     54.90633    75.43919
  73.0       0.01370     54.90253    75.29919
  73.0       0.01370     54.89854    75.17339
  75.0       0.01333     54.89452    75.06154
  75.0       0.01333     54.89001    74.96273
  79.0       0.01266     54.88610    74.87763
  82.0       0.01220     54.88145    74.80447
  87.0       0.01149     54.87755    74.74426
  86.0       0.01163     54.87389    74.69611
  82.0       0.01220     54.87012    74.65924
  82.0       0.01220     54.86547    74.63240
  78.0       0.01282     54.86176    74.61703
  77.0       0.01299     54.85745    74.61115
  77.0       0.01299     54.85386    74.61573
  77.0       0.01299     54.85017    74.62951
  78.0       0.01282     54.84671    74.65247
  79.0       0.01266     54.84239    74.68312
  77.0       0.01299     54.83868    74.72266
  73.0       0.01370     54.83514    74.77022
  69.0       0.01449     54.83114    74.82493
  72.0       0.01389     54.82754    74.88731
  71.0       0.01408     54.82411    74.85244
  73.0       0.01370     54.82013    74.92901
  77.0       0.01299     54.81671    75.01261
  75.0       0.01333     54.81331    75.10242
  78.0       0.01282     54.80916    75.19750
  81.0       0.01235     54.80594    75.29925
  79.0       0.01266     54.80269    75.40659
  75.0       0.01333     54.79955    75.51942
  73.0       0.01370     54.79562    75.63665
  72.0       0.01389     54.79235    75.75963
  71.0       0.01408     54.78849    75.88687
  69.0       0.01449     54.78526    76.01949
  65.0       0.01538     54.78243    76.15711
  65.0       0.01538     54.77922    76.29881
  68.0       0.01471     54.77536    76.44420
  71.0       0.01408     54.77239    76.59469
  71.0       0.01408     54.76868    76.74857
  72.0       0.01389     54.76573    76.90717
  75.0       0.01333     54.76282    77.06971
  77.0       0.01299     54.76005    77.23618
  79.0       0.01266     54.75629    77.40535
  78.0       0.01282     54.75346    77.57904
  77.0       0.01299     54.75065    77.75624
  80.0       0.01250     54.74726    77.93626
  81.0       0.01235     54.74439    78.12013
  82.0       0.01220     54.74162    78.30730
  79.0       0.01266     54.73827    78.37087
  80.0       0.01250     54.73555    78.56532
  80.0       0.01250     54.73280    78.76273
  78.0       0.01282     54.72942    78.96227
  75.0       0.01333     54.72697    79.16544
  78.0       0.01282     54.72438    79.37104
  77.0       0.01299     54.72182    79.57918
  79.0       0.01266     54.71865    79.78904
  79.0       0.01266     54.71614    80.00177
  81.0       0.01235     54.71285    80.21581
  82.0       0.01220     54.71035    80.43253
  83.0       0.01205     54.70811    80.65128
  84.0       0.01190     54.70579    80.87152
  86.0       0.01163     54.70248    81.09216
  88.0       0.01136     54.70015    81.31497
  90.0       0.01111     54.69724    81.53817
  87.0       0.01149     54.69487    81.76267
  87.0       0.01149     54.69260    81.98777
  87.0       0.01149     54.69056    82.21336
  88.0       0.01136     54.68754    82.43797
  89.0       0.01124     54.68538    82.66315
  86.0       0.01163     54.68325    82.88775
  86.0       0.01163     54.68041    83.11078
  90.0       0.01111     54.67830    83.33334
  91.0       0.01099     54.67623    83.55437
  90.0       0.01111     54.67356    83.77293
  86.0       0.01163     54.67143    83.98978
  84.0       0.01190     54.66948    84.20420
  83.0       0.01205     54.66677    84.41489
  82.0       0.01220     54.66492    84.62308
  82.0       0.01220     54.66306    84.82749
  80.0       0.01250     54.66111    85.02765
  82.0       0.01220     54.65859    84.85204
  87.0       0.01149     54.65678    85.04712
  88.0       0.01136     54.65416    85.23592
  89.0       0.01124     54.65234    85.41964
  86.0       0.01163     54.65075    85.59731
  88.0       0.01136     54.64896    85.76809
  89.0       0.01124     54.64649    85.93108
  86.0       0.01163     54.64471    86.08724
  87.0       0.01149     54.64248    86.23508
  88.0       0.01136     54.64088    86.37526
  88.0       0.01136     54.63921    86.50671
  86.0       0.01163     54.63789    86.62948
  83.0       0.01205     54.63544    86.74174
  84.0       0.01190     54.63401    86.84528
  83.0       0.01205     54.63245    86.93865
  84.0       0.01190     54.63034    87.02113
  84.0       0.01190     54.62884    87.09355
  82.0       0.01220     54.62750    87.15521
  86.0       0.01163     54.62547    87.20501
  87.0       0.01149     54.62404    87.24403
  87.0       0.01149     54.62271    87.27151
  84.0       0.01190     54.62061    87.28642
  84.0       0.01190     54.61946    87.29033
  87.0       0.01149     54.61815    87.28195
  82.0       0.01220     54.61687    87.26138
  83.0       0.01205     54.61503    87.22794
  83.0       0.01205     54.61377    86.99709
  84.0       0.01190     54.61188    86.94091
  86.0       0.01163     54.61074    86.87296
  86.0       0.01163     54.60982    86.79272
  87.0       0.01149     54.60869    86.69975
  89.0       0.01124     54.60679    86.59355
  90.0       0.01111     54.60573    86.47578
  89.0       0.01124     54.60411    86.34514
  86.0       0.01163     54.60311    86.20287
  87.0       0.01149     54.60208    86.04848
  88.0       0.01136     54.60139    85.88246
  88.0       0.01136     54.59967    85.70363
  87.0       0.01149     54.59869    85.51388
  83.0       0.01205     54.59778    85.31277
  84.0       0.01190     54.59637    85.09991
  84.0       0.01190     54.59562    84.87674
  82.0       0.01220     54.59483    84.64273
  80.0       0.01250     54.59342    84.39762
  77.0       0.01299     54.59265    84.14327
  77.0       0.01299     54.59187    83.87859
  79.0       0.01266     54.59041    83.60357
  78.0       0.01282     54.58994    83.32018
  74.0       0.01351     54.58924    83.02756
  73.0       0.01370     54.58863    82.72631
  74.0       0.01351     54.58746    82.41614
  77.0       0.01299     54.58690    82.09859
  78.0       0.01282     54.58559    81.77265
  78.0       0.01282     54.58497    81.44012
  79.0       0.01266     54.58471    81.10106
  80.0       0.01250     54.58421    80.75523
  80.0       0.01250     54.58305    80.40263
  75.0       0.01333     54.58256    80.04496
  75.0       0.01333     54.58146    79.68132
  78.0       0.01282     54.58109    79.31348
  80.0       0.01250     54.58073    78.94110
  81.0       0.01235     54.58066    78.56487
  83.0       0.01205     54.57948    78.18376
  86.0       0.01163     54.57922    77.80022
  83.0       0.01205     54.57888    77.41366
  80.0       0.01250     54.57817    77.02415
  75.0       0.01333     54.57785    76.63284
  73.0       0.01370     54.57771    76.23992
  73.0       0.01370     54.57697    75.84499
  74.0       0.01351     54.57682    75.44962
  74.0       0.01351     54.57669    75.05358
  71.0       0.01408     54.57575    74.65642
  71.0       0.01408     54.57592    74.26038
  72.0       0.01389     54.57588    73.86473
  69.0       0.01449     54.57584    73.46957
  70.0       0.01429     54.57521    73.07487
  71.0       0.01408     54.57520    72.68215
  68.0       0.01471     54.57443    72.29033
  67.0       0.01493     54.57455    71.90136
  65.0       0.01538     54.57486    71.51481
  61.0       0.01639     54.57495    71.13056
  59.0       0.01695     54.57432    70.74838
  55.0       0.01818     54.57451    70.37007
  58.0       0.01724     54.57402    69.99436
  59.0       0.01695     54.57433    69.62295
  65.0       0.01538     54.57455    69.25520
  68.0       0.01471     54.57498    68.89159
  66.0       0.01515     54.57441    68.53112
  66.0       0.01515     54.57474    68.17590
  63.0       0.01587     54.57505    67.82517
  60.0       0.01667     54.57485    67.47860
  61.0       0.01639     54.57518    67.13738
  60.0       0.01667     54.57558    66.80119
  62.0       0.01613     54.57541    66.46955
  64.0       0.01563     54.57589    66.14379
  68.0       0.01471     54.57628    65.82329
  66.0       0.01515     54.57596    65.50751
  65.0       0.01538     54.57677    65.19837
  64.0       0.01563     54.57725    64.89453
  61.0       0.01639     54.57778    64.59644
  62.0       0.01613     54.57776    64.30353
  62.0       0.01613     54.57841    64.01708
  62.0       0.01613     54.57825    63.66634
  64.0       0.01563     54.57881    63.39231
  65.0       0.01538     54.57971    63.12452
  66.0       0.01515     54.58040    62.86243
  66.0       0.01515     54.58034    62.60549
  67.0       0.01493     54.58111    62.35530
  65.0       0.01538     54.58126    62.11041
  62.0       0.01613     54.58192    61.87193
  62.0       0.01613     54.58278    61.63952
  62.0       0.01613     54.58386    61.41317
  63.0       0.01587     54.58386    61.19159
  63.0       0.01587     54.58467    60.97658
  61.0       0.01639     54.58561    60.76744
  61.0       0.01639     54.58592    60.56336
  59.0       0.01695     54.58686    60.36554
  59.0       0.01695     54.58777    60.17326
  56.0       0.01786     54.58819    59.98600
  56.0       0.01786     54.58920    59.80475
  60.0       0.01667     54.59018    59.62885
  61.0       0.01639     54.59053    59.45761
  63.0       0.01587     54.59171    59.29239
  63.0       0.01587     54.59281    59.13223
  61.0       0.01639     54.59385    58.97705
  60.0       0.01667     54.59444    58.82636
  58.0       0.01724     54.59560    58.68108
  59.0       0.01695     54.59601    58.53984
  57.0       0.01754     54.59721    58.40405
  61.0       0.01639     54.59859    58.27301
  64.0       0.01563     54.59982    58.14629
  63.0       0.01587     54.60031    58.02320
  62.0       0.01613     54.60161    57.90519
  61.0       0.01639     54.60217    57.79064
  59.0       0.01695     54.60351    57.68092
  56.0       0.01786     54.60500    57.57531
  53.0       0.01887     54.60648    57.47358
  53.0       0.01887     54.60704    57.37468
  52.0       0.01923     54.60849    57.28034
  56.0       0.01786     54.60982    57.18943
  56.0       0.01786     54.61074    57.10159
  54.0       0.01852     54.61220    57.01764
  57.0       0.01754     54.61372    56.93701
  59.0       0.01695     54.61454    56.85886
  59.0       0.01695     54.61612    56.78452
  56.0       0.01786     54.61777    56.71321
  55.0       0.01818     54.61839    56.64378
  55.0       0.01818     54.62030    56.57840
  54.0       0.01852     54.62185    56.51535
  55.0       0.01818     54.62349    56.45500
  53.0       0.01887     54.62455    56.39658
  53.0       0.01887     54.62618    56.34116
  53.0       0.01887     54.62712    56.28738
  55.0       0.01818     54.62883    56.23663
  54.0       0.01852     54.63080    56.18830
  52.0       0.01923     54.63249    56.14188
  51.0       0.01961     54.63346    56.09669
  53.0       0.01887     54.63525    56.05423
  52.0       0.01923     54.63654    56.01315
  52.0       0.01923     54.63833    55.97437
  53.0       0.01887     54.64015    55.93735
  56.0       0.01786     54.64231    55.90231
  57.0       0.01754     54.64331    55.86771
  60.0       0.01667     54.64529    55.83562
  60.0       0.01667     54.64724    55.80495
  59.0       0.01695     54.64861    55.77512
  59.0       0.01695     54.65049    55.74714
  60.0       0.01667     54.65258    55.72065
  55.0       0.01818     54.65402    55.69476
  53.0       0.01887     54.65594    55.67052
  52.0       0.01923     54.65798    55.64753
  53.0       0.01887     54.65931    55.62492
  52.0       0.01923     54.66160    55.60429
  55.0       0.01818     54.66372    55.58449
  56.0       0.01786     54.66585    55.56565
  56.0       0.01786     54.66736    55.54708
  58.0       0.01724     54.66958    55.53011
  59.0       0.01695     54.67097    55.51311
  57.0       0.01754     54.67316    55.49770
  58.0       0.01724     54.67555    55.48325
  58.0       0.01724     54.67773    55.46930
  56.0       0.01786     54.67922    55.45535
  56.0       0.01786     54.68160    55.44292
  57.0       0.01754     54.68325    55.43040
  56.0       0.01786     54.68551    55.41913
  53.0       0.01887     54.68793    55.40854
  53.0       0.01887     54.69041    55.39854
  53.0       0.01887     54.69205    55.38823
  52.0       0.01923     54.69440    55.37910
  52.0       0.01923     54.69683    55.37055
  51.0       0.01961     54.69870    55.36185
  52.0       0.01923     54.70108    55.35410
  53.0       0.01887     54.70358    55.34687
  54.0       0.01852     54.70547    55.33943
  54.0       0.01852     54.70793    55.33291
  54.0       0.01852     54.71044    55.32679
  55.0       0.01818     54.71219    55.32024
  53.0       0.01887     54.71492    55.31500
  53.0       0.01887     54.71752    55.30991
  51.0       0.01961     54.72012    55.30511
  50.0       0.02000     54.72212    55.29999
  51.0       0.01961     54.72478    55.29580
  50.0       0.02000     54.72659    55.29100
  52.0       0.01923     54.72931    55.28733
  53.0       0.01887     54.73215    55.28403
  53.0       0.01887     54.73485    55.28079
  56.0       0.01786     54.73685    55.27705
  57.0       0.01754     54.73953    55.27417
  58.0       0.01724     54.74165    55.27092
  59.0       0.01695     54.74449    55.26857
  56.0       0.01786     54.74719    55.26624
  53.0       0.01887     54.75028    55.26445
  55.0       0.01818     54.75225    55.26171
  56.0       0.01786     54.75513    55.25999
  54.0       0.01852     54.75798    55.25838
  53.0       0.01887     54.76025    55.25632
  57.0       0.01754     54.76312    55.25499
  58.0       0.01724     54.76604    55.25380
  56.0       0.01786     54.76834    55.25212
  54.0       0.01852     54.77129    55.25117
  48.0       0.02083     54.77420    55.25028
  46.0       0.02174     54.77650    55.24886
  52.0       0.01923     54.77962    55.24834
  52.0       0.01923     54.78263    55.24780
  52.0       0.01923     54.78567    55.24736
  54.0       0.01852     54.78809    55.24636
  54.0       0.01852     54.79108    55.24600
  53.0       0.01887     54.79352    55.24514
  52.0       0.01923     54.79657    55.24493
  48.0       0.02083     54.79978    55.24496
  46.0       0.02174     54.80301    55.24504
  47.0       0.02128     54.80531    55.24422
  51.0       0.01961     54.80853    55.24437
  53.0       0.01887     54.81104    55.24384
  52.0       0.01923     54.81430    55.24410
  55.0       0.01818     54.81737    55.24420
  51.0       0.01961     54.82083    55.24470
  51.0       0.01961     54.82332    55.24424
  52.0       0.01923     54.82647    55.24450
  50.0       0.02000     54.82984    55.24496
  51.0       0.01961     54.83247    55.24471
  51.0       0.01961     54.83577    55.24514
  53.0       0.01887     54.83912    55.24563
  53.0       0.01887     54.84183    55.24548
  52.0       0.01923     54.84522    55.24603
  54.0       0.01852     54.84856    55.24653
  50.0       0.02000     54.85114    55.24627
  52.0       0.01923     54.85469    55.04859
  52.0       0.01923     54.85807    55.05076
  49.0       0.02041     54.86150    55.05296
  48.0       0.02083     54.86438    55.05460
  47.0       0.02128     54.86778    55.05673
  50.0       0.02000     54.87053    55.05820
  51.0       0.01961     54.87403    55.06039
  53.0       0.01887     54.87766    55.06268
  54.0       0.01852     54.88121    55.06488
  55.0       0.01818     54.88388    55.06619
  58.0       0.01724     54.88754    55.06846
  58.0       0.01724     54.89039    55.06990
  55.0       0.01818     54.89404    55.07212
  54.0       0.01852     54.89763    55.07426
  53.0       0.01887     54.90146    55.07662
  53.0       0.01887     54.90419    55.07786
  55.0       0.01818     54.90780    55.07997
  59.0       0.01695     54.91151    55.08216
  60.0       0.01667     54.91454    55.08365
  60.0       0.01667     54.91824    55.08579
  59.0       0.01695     54.92191    55.08790
  59.0       0.01695     54.92506    55.08947
  57.0       0.01754     54.92874    55.09156
  56.0       0.01786     54.93238    55.09359
  54.0       0.01852     54.93549    55.09507
  53.0       0.01887     54.93938    55.09734
  53.0       0.01887     54.94318    55.09951
  53.0       0.01887     54.94690    55.00758
  50.0       0.02000     54.95019    55.01000
  48.0       0.02083     54.95391    55.01283
  47.0       0.02128     54.95697    55.01500
  49.0       0.02041     54.96082    55.01793
  49.0       0.02041     54.96487    55.02107
  51.0       0.01961     54.96874    55.02400
  53.0       0.01887     54.97183    55.02615
  52.0       0.01923     54.97573    55.02912
  53.0       0.01887     54.97901    55.03144
  53.0       0.01887     54.98291    55.03439
  53.0       0.01887     54.98684    55.03736
  53.0       0.01887     54.99102    55.04058
  52.0       0.01923     54.99420    55.04280
  51.0       0.01961     54.99819    55.04585
  49.0       0.02041     55.00217    55.04887
  49.0       0.02041     55.00558    55.05133
  51.0       0.01961     55.00957    55.05438
  51.0       0.01961     55.01354    55.05742
  54.0       0.01852     55.01705    55.05999
  55.0       0.01818     55.02105    55.06307
  57.0       0.01754     55.02515    55.06625
  55.0       0.01818     55.02842    55.06863
  53.0       0.01887     55.03265    55.07196
  53.0       0.01887     55.03682    55.07526
  50.0       0.02000     55.04090    55.07846
  53.0       0.01887     55.04445    55.08116
  53.0       0.01887     55.04857    55.08445
  53.0       0.01887     55.05199    55.08704
  54.0       0.01852     55.05606    55.09030
  53.0       0.01887     55.06049    55.09393
  52.0       0.01923     55.06468    55.09734
  47.0       0.02128     55.06803    55.09993
  46.0       0.02174     55.07225    55.10341
  47.0       0.02128     55.07589    55.10632
  48.0       0.02083     55.08012    55.10984
  50.0       0.02000     55.08436    55.11338
  53.0       0.01887     55.08884    55.11720
  55.0       0.01818     55.09232    55.12001
  55.0       0.01818     55.09653    55.12360
  55.0       0.01818     55.10080    55.12725
  52.0       0.01923     55.10456    55.13040
  53.0       0.01887     55.10882    55.13408
  55.0       0.01818     55.11316    55.13786
  57.0       0.01754     55.11697    55.14112
  59.0       0.01695     55.12129    55.14491
  57.0       0.01754     55.12556    55.14868
  57.0       0.01754     55.12920    55.15182
  54.0       0.01852     55.13369    55.15584
  52.0       0.01923     55.13813    55.15982
  49.0       0.02041     55.14247    55.16372
  48.0       0.02083     55.14636    55.16720
  53.0       0.01887     55.15073    55.17116
  55.0       0.01818     55.15442    55.17445
  55.0       0.01818     55.15886    55.17852
  55.0       0.01818     55.16357    55.18287
  53.0       0.01887     55.16795    55.18690
  52.0       0.01923     55.17169    55.19031
  48.0       0.02083     55.17612    55.19442
  46.0       0.02174     55.18005    55.19784
  46.0       0.02174     55.18452    55.20202
  48.0       0.02083     55.18903    55.20625
  51.0       0.01961     55.19377    55.21073
  53.0       0.01887     55.19751    55.21422
  52.0       0.01923     55.20199    55.21844
  52.0       0.01923     55.20661    55.22284
  52.0       0.01923     55.21054    55.22654
  52.0       0.01923     55.21508    55.23086
  51.0       0.01961     55.21966    55.23523
  53.0       0.01887     55.22378    55.23915
  53.0       0.01887     55.22829    55.24347
  53.0       0.01887     55.23293    55.24792
  55.0       0.01818     55.23673    55.25154
  55.0       0.01818     55.24161    55.25625
  53.0       0.01887     55.24617    55.41837
  53.0       0.01887     55.25087    55.42447
  51.0       0.01961     55.25497    55.42999
  51.0       0.01961     55.25956    55.43605
  50.0       0.02000     55.26352    55.44149
  50.0       0.02000     55.26819    55.44769
  50.0       0.02000     55.27312    55.45418
  50.0       0.02000     55.27782    55.46047
  52.0       0.01923     55.28170    55.46598
  52.0       0.01923     55.28642    55.47235
  51.0       0.01961     55.29051    55.47813
  52.0       0.01923     55.29533    55.48469
  54.0       0.01852     55.30009    55.49121
  56.0       0.01786     55.30497    55.49781
  57.0       0.01754     55.30895    55.50364
  55.0       0.01818     55.31369    55.51027
  56.0       0.01786     55.31851    55.51704
  53.0       0.01887     55.32271    55.52323
  51.0       0.01961     55.32743    55.52998
  51.0       0.01961     55.33230    55.53693
  49.0       0.02041     55.33649    55.54326
  49.0       0.02041     55.34135    55.55030
  53.0       0.01887     55.34611    55.55732
  51.0       0.01961     55.35017    55.56368
  55.0       0.01818     55.35517    55.57106
  54.0       0.01852     55.36008    55.57842
  56.0       0.01786     55.36493    55.58577
  56.0       0.01786     55.36910    55.59253
  55.0       0.01818     55.37405    55.60016
  55.0       0.01818     55.37817    55.68541
  56.0       0.01786     55.38309    55.69395
  52.0       0.01923     55.38807    55.70264
  53.0       0.01887     55.39306    55.71147
  52.0       0.01923     55.39711    55.71948
  53.0       0.01887     55.40205    55.72850
  53.0       0.01887     55.40635    55.73701
  56.0       0.01786     55.41133    55.74635
  57.0       0.01754     55.41621    55.75573
  55.0       0.01818     55.42136    55.76554
  56.0       0.01786     55.42558    55.77459
  56.0       0.01786     55.43044    55.78446
  53.0       0.01887     55.43537    55.79459
  55.0       0.01818     55.43987    55.80448
  53.0       0.01887     55.44479    55.81500
  52.0       0.01923     55.44976    55.82581
  51.0       0.01961     55.45418    55.83631
  53.0       0.01887     55.45922    55.84766
  53.0       0.01887     55.46407    55.85910
  53.0       0.01887     55.46836    55.87027
  53.0       0.01887     55.47357    55.89425
  53.0       0.01887     55.47852    55.90679
  53.0       0.01887     55.48359    55.91980
  54.0       0.01852     55.48801    55.93250
  53.0       0.01887     55.49303    55.94620
  52.0       0.01923     55.49733    55.95958
  53.0       0.01887     55.50237    55.97412
  54.0       0.01852     55.50766    55.98936
  55.0       0.01818     55.51270    56.00483
  55.0       0.01818     55.51702    56.02009
  53.0       0.01887     55.52204    56.03658
  53.0       0.01887     55.52653    56.05312
  52.0       0.01923     55.53157    56.07079
  51.0       0.01961     55.53662    56.08912
  50.0       0.02000     55.54194    56.10838
  48.0       0.02083     55.54628    56.12735
  49.0       0.02041     55.55130    56.14776
  50.0       0.02000     55.55642    56.34419
  53.0       0.01887     55.56092    56.36747
  53.0       0.01887     55.56610    56.39231
  53.0       0.01887     55.57115    56.41800
  54.0       0.01852     55.57576    56.44482
  53.0       0.01887     55.58078    56.47253
  54.0       0.01852     55.58594    56.50150
  56.0       0.01786     55.59033    56.53086
  56.0       0.01786     55.59564    56.56236
  54.0       0.01852     55.60072    56.59493
  55.0       0.01818     55.60587    56.62889
  56.0       0.01786     55.61053    56.66380
  57.0       0.01754     55.61559    56.80415
  57.0       0.01754     55.62003    56.84853
  55.0       0.01818     55.62514    56.88950
  54.0       0.01852     55.63044    56.93235
  53.0       0.01887     55.63568    56.97694
  53.0       0.01887     55.64006    57.02255
  53.0       0.01887     55.64527    57.07093
  53.0       0.01887     55.64983    57.12073
  56.0       0.01786     55.65499    57.17324
  59.0       0.01695     55.66021    57.22803
  63.0       0.01587     55.66554    57.28488
  64.0       0.01563     55.66996    57.34361
  60.0       0.01667     55.67524    57.40571
  61.0       0.01639     55.68033    57.47023
  56.0       0.01786     55.68493    57.53696
  54.0       0.01852     55.69017    57.60717
  52.0       0.01923     55.69534    57.68023
  52.0       0.01923     55.70004    57.75584
  53.0       0.01887     55.70527    57.92277
  55.0       0.01818     55.71039    58.00609
  60.0       0.01667     55.71484    58.09215
  59.0       0.01695     55.72030    58.18271
  60.0       0.01667     55.72548    58.27692
  64.0       0.01563     55.73073    58.37466
  63.0       0.01587     55.73532    58.47561
  63.0       0.01587     55.74059    58.58120
  60.0       0.01667     55.74511    58.69018
  63.0       0.01587     55.75024    58.80399
  64.0       0.01563     55.75570    58.92250
  62.0       0.01613     55.76085    59.04602
  61.0       0.01639     55.76537    59.22440
  60.0       0.01667     55.77059    59.35695
  60.0       0.01667     55.77523    59.49379
  59.0       0.01695     55.78056    59.63630
  55.0       0.01818     55.78569    59.78374
  53.0       0.01887     55.79110    59.93667
  53.0       0.01887     55.79570    60.09417
  54.0       0.01852     55.80091    60.25774
  53.0       0.01887     55.80618    60.42678
  52.0       0.01923     55.81085    60.60114
  54.0       0.01852     55.81601    60.78180
  58.0       0.01724     55.82130    60.96851
  60.0       0.01667     55.82602    61.16072
  60.0       0.01667     55.83123    61.35956
  60.0       0.01667     55.83649    61.56470
  63.0       0.01587     55.84102    61.77545
  62.0       0.01613     55.84638    61.99348
  64.0       0.01563     55.85169    62.21798
  62.0       0.01613     55.85690    62.44901
  62.0       0.01613     55.86163    62.68623
  60.0       0.01667     55.86679    62.93066
  59.0       0.01695     55.87143    63.18139
  56.0       0.01786     55.87665    63.43962
  54.0       0.01852     55.88203    63.70495
  55.0       0.01818     55.88727    63.97715
  55.0       0.01818     55.89185    64.25573
  55.0       0.01818     55.89706    64.54204
  62.0       0.01613     55.90175    64.83494
  63.0       0.01587     55.90699    65.13552
  64.0       0.01563     55.91221    65.44365
  65.0       0.01538     55.91761    65.75873
  67.0       0.01493     55.92215    66.08008
  65.0       0.01538     55.92741    66.40930
  65.0       0.01538     55.93273    66.74572
  62.0       0.01613     55.93736    67.08855
  60.0       0.01667     55.94263    67.43909
  60.0       0.01667     55.94779    67.79655
  62.0       0.01613     55.95247    68.16051
  63.0       0.01587     55.95776    68.53200
  65.0       0.01538     55.96302    68.91029
  66.0       0.01515     55.96757    69.29463
  68.0       0.01471     55.97293    69.68645
  68.0       0.01471     55.97813    70.08469
  68.0       0.01471     55.98338    70.48945
  68.0       0.01471     55.98808    70.89999
  68.0       0.01471     55.99328    71.31726
  69.0       0.01449     55.99771    71.73986
  70.0       0.01429     56.00305    72.16931
  70.0       0.01429     56.00845    72.60458
  71.0       0.01408     56.01362    73.04527
  70.0       0.01429     56.01815    73.49075
  72.0       0.01389     56.02332    73.94213
  75.0       0.01333     56.02804    74.39814
  78.0       0.01282     56.03319    74.85944
  80.0       0.01250     56.03849    75.32554
  79.0       0.01266     56.04388    75.79620
  77.0       0.01299     56.04831    76.27010
  75.0       0.01333     56.05348    76.74873
  75.0       0.01333     56.05873    77.23116
  75.0       0.01333     56.06341    77.71651
  75.0       0.01333     56.06861    78.20564
  80.0       0.01250     56.07375    78.69767
  84.0       0.01190     56.07841    79.19189
  86.0       0.01163     56.08358    79.68906
  89.0       0.01124     56.08871    80.18832
  88.0       0.01136     56.09325    80.68887
  83.0       0.01205     56.09861    81.19176
  87.0       0.01149     56.10371    81.69568
  88.0       0.01136     56.10897    82.20071
  84.0       0.01190     56.11351    82.70572
  81.0       0.01235     56.11870    83.21172
  83.0       0.01205     56.12313    83.71705
  83.0       0.01205     56.12827    84.22285
  81.0       0.01235     56.13363    84.72834
  82.0       0.01220     56.13886    85.23289
  82.0       0.01220     56.14323    85.73544
  80.0       0.01250     56.14837    86.23738
  83.0       0.01205     56.15298    86.73714
  87.0       0.01149     56.15810    87.23540
  87.0       0.01149     56.16326    87.73152
  87.0       0.01149     56.16859    88.22530
  89.0       0.01124     56.17292    88.71539
  90.0       0.01111     56.17808    89.20336
  91.0       0.01099     56.18320    89.68811
  93.0       0.01075     56.18773    90.16890
  95.0       0.01053     56.19284    90.64667
  94.0       0.01064     56.19794    91.12067
  94.0       0.01064     56.20245    91.59014
  94.0       0.01064     56.20756    92.05613
  93.0       0.01075     56.21263    92.51786
  89.0       0.01124     56.21702    92.97450
  91.0       0.01099     56.22223    93.42755
  95.0       0.01053     56.22736    93.87598
  98.0       0.01020     56.23242    94.31978
  95.0       0.01053     56.23693    94.75823
  96.0       0.01042     56.24204    95.19252
  96.0       0.01042     56.24624    95.62108
  98.0       0.01020     56.25132    96.04565
  93.0       0.01075     56.25663    96.46561
  94.0       0.01064     56.26159    96.88032
  91.0       0.01099     56.26591    97.28947
  91.0       0.01099     56.27091    97.69439
  91.0       0.01099     56.27534    98.09386
  93.0       0.01075     56.28042    98.48907
  90.0       0.01111     56.28539    98.87930
  93.0       0.01075     56.29065    99.26495
  98.0       0.01020     56.29483    99.64468
  101.0      0.00990     56.29980    100.02039
  98.0       0.01020     56.30473    100.39124
  104.0      0.00962     56.30923    100.75692
  100.0      0.01000     56.31417    101.11827
  104.0      0.00962     56.31924    101.47500
  104.0      0.00962     56.32355    101.82629
  103.0      0.00971     56.32853    102.17352
  100.0      0.01000     56.33342    102.51601
  99.0       0.01010     56.33768    102.85323
  100.0      0.01000     56.34275    103.18656
  98.0       0.01020     56.34762    103.51508
  93.0       0.01075     56.35257    103.83900
  94.0       0.01064     56.35699    104.15776
  94.0       0.01064     56.36172    104.47218
  101.0      0.00990     56.36597    104.78146
  104.0      0.00962     56.37092    105.08675
  105.0      0.00952     56.37596    105.38744
  109.0      0.00917     56.38081    105.68319
  109.0      0.00917     56.38488    105.97337
  112.0      0.00893     56.38984    106.25960
  108.0      0.00926     56.39410    106.54025
  105.0      0.00952     56.39886    106.81641
  104.0      0.00962     56.40361    107.08755
  104.0      0.00962     56.40875    107.35400
  105.0      0.00952     56.41290    107.61424
  104.0      0.00962     56.41757    107.86968
  108.0      0.00926     56.42245    108.11990
  109.0      0.00917     56.42659    108.36385
  108.0      0.00926     56.43139    108.60278
  113.0      0.00885     56.43612    108.83582
  113.0      0.00885     56.44045    109.06252
  116.0      0.00862     56.44513    109.28339
  120.0      0.00833     56.44981    109.49800
  120.0      0.00833     56.45399    109.70564
  117.0      0.00855     56.45876    109.90721
  113.0      0.00885     56.46350    110.10192
  112.0      0.00893     56.46817    110.28952
  108.0      0.00926     56.47240    110.46944
  109.0      0.00917     56.47699    110.64229
  116.0      0.00862     56.48098    110.80689
  113.0      0.00885     56.48560    110.96432
  118.0      0.00847     56.49053    111.11398
  121.0      0.00826     56.49517    111.25511
  120.0      0.00833     56.49909    111.38705
  118.0      0.00847     56.50373    111.51103
  116.0      0.00862     56.50775    111.62555
  113.0      0.00885     56.51242    111.73167
  114.0      0.00877     56.51692    111.82833
  118.0      0.00847     56.52172    111.91588
  120.0      0.00833     56.52556    111.99285
  117.0      0.00855     56.53018    112.06078
  118.0      0.00847     56.53473    112.11861
  118.0      0.00847     56.53873    112.16579
  118.0      0.00847     56.54335    112.20327
  116.0      0.00862     56.54776    112.23001
  114.0      0.00877     56.55167    112.24563
  114.0      0.00877     56.55624    112.25114
  121.0      0.00826     56.56071    112.24561
  122.0      0.00820     56.56443    112.22825
  121.0      0.00826     56.56908    112.20061
  117.0      0.00855     56.57355    112.16145
  120.0      0.00833     56.57814    112.11092
  117.0      0.00855     56.58187    112.04795
  112.0      0.00893     56.58639    111.97403
  110.0      0.00909     56.59001    111.88737
  112.0      0.00893     56.59453    111.78967
  116.0      0.00862     56.59904    111.67987
  124.0      0.00806     56.60339    111.55773
  128.0      0.00781     56.60705    111.42263
  127.0      0.00787     56.61148    111.27593
  129.0      0.00775     56.61518    111.11607
  128.0      0.00781     56.61953    110.94427
  122.0      0.00820     56.62383    110.75981
  116.0      0.00862     56.62835    110.56284
  116.0      0.00862     56.63190    110.35216
  112.0      0.00893     56.63611    110.12928
  116.0      0.00862     56.64046    109.89370
  117.0      0.00855     56.64423    109.64462
  118.0      0.00847     56.64842    109.38305
  121.0      0.00826     56.65263    109.10858
  125.0      0.00800     56.65633    108.82065
  121.0      0.00826     56.66057    108.52036
  117.0      0.00855     56.66466    108.20707
  114.0      0.00877     56.66824    107.88042
  117.0      0.00855     56.67255    107.54178
  114.0      0.00877     56.67676    107.19041
  117.0      0.00855     56.68087    106.82639
  116.0      0.00862     56.68443    106.44942
  113.0      0.00885     56.68865    106.06083
  114.0      0.00877     56.69197    105.65929
  114.0      0.00877     56.69591    105.24649
  108.0      0.00926     56.70020    104.82236
  105.0      0.00952     56.70436    104.38667
  101.0      0.00990     56.70768    103.93902
  104.0      0.00962     56.71178    103.48119
  105.0      0.00952     56.71521    103.01213
  104.0      0.00962     56.71910    102.53326
  104.0      0.00962     56.72320    102.04466
  103.0      0.00971     56.72725    101.54641
  106.0      0.00943     56.73056    101.03820
  108.0      0.00926     56.73454    100.52176
  105.0      0.00952     56.73835    99.99673
  104.0      0.00962     56.74172    99.46317
  101.0      0.00990     56.74577    98.92266
  100.0      0.01000     56.74955    98.37460
  99.0       0.01010     56.75301    97.81944
  99.0       0.01010     56.75676    97.25819
  98.0       0.01020     56.76051    96.69095
  99.0       0.01010     56.76374    96.11767
  100.0      0.01000     56.76767    95.54000
  100.0      0.01000     56.77151    94.95755
  100.0      0.01000     56.77532    94.37090
  99.0       0.01010     56.77848    93.77978
  99.0       0.01010     56.78221    93.18588
  95.0       0.01053     56.78525    92.58839
  96.0       0.01042     56.78904    91.98915
  101.0      0.00990     56.79285    91.38786
  103.0      0.00971     56.79659    90.78488
  99.0       0.01010     56.79954    90.17987
  96.0       0.01042     56.80324    89.57482
  95.0       0.01053     56.80628    88.96873
  93.0       0.01075     56.80986    88.36321
  94.0       0.01064     56.81352    87.75818
  91.0       0.01099     56.81726    87.15409
  89.0       0.01124     56.82018    86.55038
  91.0       0.01099     56.82371    85.94895
  94.0       0.01064     56.82724    85.34950
  89.0       0.01124     56.83023    84.75191
  84.0       0.01190     56.83369    84.15759
  86.0       0.01163     56.83723    83.56649
  83.0       0.01205     56.84013    82.97824
  86.0       0.01163     56.84369    82.39452
  89.0       0.01124     56.84699    81.81474
  89.0       0.01124     56.84978    81.23899
  90.0       0.01111     56.85340    80.66897
  89.0       0.01124     56.85673    80.10384
  88.0       0.01136     56.86008    79.54423
  87.0       0.01149     56.86281    78.98980
  86.0       0.01163     56.86625    78.44215
  83.0       0.01205     56.86880    77.90115
  82.0       0.01220     56.87221    77.36643
  82.0       0.01220     56.87556    76.83855
  84.0       0.01190     56.87885    76.31766
  86.0       0.01163     56.88145    75.80339
  87.0       0.01149     56.88464    75.29723
  86.0       0.01163     56.88730    74.79828
  89.0       0.01124     56.89045    74.30765
  89.0       0.01124     56.89371    73.82519
  83.0       0.01205     56.89704    73.35097
  81.0       0.01235     56.89943    72.88416
  81.0       0.01235     56.90252    72.42648
  77.0       0.01299     56.90555    71.97726
  75.0       0.01333     56.90815    71.53629
  74.0       0.01351     56.91118    71.10445
  74.0       0.01351     56.91431    70.68151
  79.0       0.01266     56.91674    70.26670
  81.0       0.01235     56.91975    69.86132
  79.0       0.01266     56.92273    69.46484
  78.0       0.01282     56.92498    69.07656
  80.0       0.01250     56.92809    68.79457
  81.0       0.01235     56.93119    68.42594
  80.0       0.01250     56.93388    68.06580
  80.0       0.01250     56.93629    67.71429
  80.0       0.01250     56.93918    67.37208
  80.0       0.01250     56.94131    67.03795
  77.0       0.01299     56.94419    66.71335
  71.0       0.01408     56.94712    66.39745
  68.0       0.01471     56.94988    66.08999
  68.0       0.01471     56.95206    65.79205
  73.0       0.01370     56.95467    65.50148
  74.0       0.01351     56.95694    65.21891
  78.0       0.01282     56.95966    64.94563
  79.0       0.01266     56.96233    64.67988
  77.0       0.01299     56.96515    64.42235
  73.0       0.01370     56.96704    64.17178
  66.0       0.01515     56.96965    63.92976
  64.0       0.01563     56.97237    63.53771
  63.0       0.01587     56.97441    63.31189
  65.0       0.01538     56.97686    63.09385
  66.0       0.01515     56.97942    62.88317
  68.0       0.01471     56.98149    62.67913
  67.0       0.01493     56.98400    62.48249
  67.0       0.01493     56.98643    62.29261
  69.0       0.01449     56.98825    62.10881
  67.0       0.01493     56.99081    61.93228
  65.0       0.01538     56.99324    61.76200
  66.0       0.01515     56.99567    61.59797
  64.0       0.01563     56.99751    61.43943
  65.0       0.01538     56.99970    61.28719
  65.0       0.01538     57.00140    61.14025
  64.0       0.01563     57.00374    60.99958
  62.0       0.01613     57.00613    60.91293
  62.0       0.01613     57.00833    60.78343
  64.0       0.01563     57.00997    60.65856
  63.0       0.01587     57.01223    60.53936
  60.0       0.01667     57.01377    60.42434
  60.0       0.01667     57.01593    60.31471
  61.0       0.01639     57.01819    60.20981
  64.0       0.01563     57.02044    60.10936
  64.0       0.01563     57.02188    60.01245
  64.0       0.01563     57.02387    59.92107
  65.0       0.01538     57.02590    59.83304
  65.0       0.01538     57.02743    59.74844
  65.0       0.01538     57.02944    59.66814
  68.0       0.01471     57.03144    59.59151
  64.0       0.01563     57.03292    59.51793
  64.0       0.01563     57.03479    59.36948
  64.0       0.01563     57.03680    59.30398
  64.0       0.01563     57.03794    59.24080
  62.0       0.01613     57.03989    59.18151
  63.0       0.01587     57.04170    59.12509
  61.0       0.01639     57.04359    59.07162
  62.0       0.01613     57.04493    59.02039
  62.0       0.01613     57.04654    58.97213
  65.0       0.01538     57.04772    58.92602
  63.0       0.01587     57.04937    58.88291
  64.0       0.01563     57.05130    58.84248
  61.0       0.01639     57.05298    58.80415
  59.0       0.01695     57.05398    58.76741
  59.0       0.01695     57.05550    58.73339
  55.0       0.01818     57.05664    58.70110
  54.0       0.01852     57.05825    58.67134
  54.0       0.01852     57.05983    58.64353
  56.0       0.01786     57.06141    58.61766
  58.0       0.01724     57.06230    58.59296
  60.0       0.01667     57.06365    58.57058
  61.0       0.01639     57.06528    58.55023
  60.0       0.01667     57.06602    58.53072
  59.0       0.01695     57.06758    58.51374
  62.0       0.01613     57.06886    58.49812
  58.0       0.01724     57.06968    58.48368
  60.0       0.01667     57.07111    58.47145
  60.0       0.01667     57.07234    58.46056
  60.0       0.01667     57.07296    58.45061
  60.0       0.01667     57.07440    58.44301
  58.0       0.01724     57.07563    58.43670
  58.0       0.01724     57.07674    58.43178
  58.0       0.01724     57.07735    58.42784
  57.0       0.01754     57.07855    58.42596
  57.0       0.01754     57.07901    58.42484
  55.0       0.01818     57.08014    58.42585
  57.0       0.01754     57.08139    58.42849
  57.0       0.01754     57.08238    58.43233
  58.0       0.01724     57.08265    58.43699
  56.0       0.01786     57.08358    58.44381
  56.0       0.01786     57.08401    58.45167
  56.0       0.01786     57.08511    58.46175
  56.0       0.01786     57.08591    58.47312
  56.0       0.01786     57.08687    58.48623
  56.0       0.01786     57.08718    58.50033
  57.0       0.01754     57.08784    58.51645
  60.0       0.01667     57.08877    58.53452
  60.0       0.01667     57.08905    58.55369
  62.0       0.01613     57.08976    58.57504
  61.0       0.01639     57.09037    58.59810
  62.0       0.01613     57.09062    58.62268
  61.0       0.01639     57.09129    58.64956
  58.0       0.01724     57.09187    58.67830
  58.0       0.01724     57.09185    58.70842
  57.0       0.01754     57.09255    58.74133
  59.0       0.01695     57.09312    58.77619
  58.0       0.01724     57.09363    58.81314
  57.0       0.01754     57.09359    58.85175
  58.0       0.01724     57.09410    58.89316
  61.0       0.01639     57.09374    58.93603
  61.0       0.01639     57.09416    58.98208
  61.0       0.01639     57.09484    59.03081
  60.0       0.01667     57.09505    59.08156
  60.0       0.01667     57.09472    59.13432
  60.0       0.01667     57.09501    59.19035
  61.0       0.01639     57.09479    59.24854
  59.0       0.01695     57.09509    59.30997
  58.0       0.01724     57.09513    59.37396
  59.0       0.01695     57.09547    59.44111
  61.0       0.01639     57.09501    59.51036
  60.0       0.01667     57.09510    59.58315
  60.0       0.01667     57.09530    59.65908
  59.0       0.01695     57.09478    59.73737
  60.0       0.01667     57.09474    59.81928
  60.0       0.01667     57.09476    59.90443
  61.0       0.01639     57.09429    59.99235
  58.0       0.01724     57.09417    60.08390
  58.0       0.01724     57.09408    60.17881
  56.0       0.01786     57.09330    60.27640
  56.0       0.01786     57.09337    60.37827
  56.0       0.01786     57.09304    60.48315
  57.0       0.01754     57.09285    60.59166
  57.0       0.01754     57.09211    60.70314
  57.0       0.01754     57.09187    60.81863
  56.0       0.01786     57.09085    60.93689
  60.0       0.01667     57.09051    61.05939
  60.0       0.01667     57.09036    61.06012
  64.0       0.01563     57.09002    61.19074
  62.0       0.01613     57.08891    61.32414
  63.0       0.01587     57.08841    61.46172
  64.0       0.01563     57.08744    61.60236
  62.0       0.01613     57.08681    61.74686
  64.0       0.01563     57.08638    61.89506
  61.0       0.01639     57.08599    62.04676
  62.0       0.01613     57.08460    62.20089
  63.0       0.01587     57.08410    62.35931
  61.0       0.01639     57.08332    62.52076
  63.0       0.01587     57.08211    62.68506
  63.0       0.01587     57.08134    62.85303
  60.0       0.01667     57.08052    63.02406
  58.0       0.01724     57.07932    63.19778
  57.0       0.01754     57.07846    63.37479
  59.0       0.01695     57.07749    63.55457
  58.0       0.01724     57.07597    63.73657
  63.0       0.01587     57.07532    63.92210
  65.0       0.01538     57.07433    64.10983
  69.0       0.01449     57.07326    64.29987
  73.0       0.01370     57.07169    64.49171
  71.0       0.01408     57.07068    64.68623
  68.0       0.01471     57.06891    64.88198
  65.0       0.01538     57.06781    65.08019
  64.0       0.01563     57.06680    65.28018
  62.0       0.01613     57.06562    65.48148
  62.0       0.01613     57.06365    65.68325
  64.0       0.01563     57.06244    65.78288
  66.0       0.01515     57.06065    65.98773
  69.0       0.01449     57.05925    66.13023
  71.0       0.01408     57.05794    66.33723
  67.0       0.01493     57.05677    66.54461
  68.0       0.01471     57.05461    66.75104
  67.0       0.01493     57.05305    66.95785
  67.0       0.01493     57.05161    67.16430
  67.0       0.01493     57.04959    67.36949
  70.0       0.01429     57.04813    67.57431
  69.0       0.01449     57.04648    67.77769
  69.0       0.01449     57.04438    67.97918
  73.0       0.01370     57.04274    68.17934
  70.0       0.01429     57.04100    68.37743
  70.0       0.01429     57.03865    68.57259
  70.0       0.01429     57.03703    68.76592
  72.0       0.01389     57.03522    68.95621
  73.0       0.01370     57.03333    69.14328
  77.0       0.01299     57.03099    69.32651
  81.0       0.01235     57.02911    69.50648
  80.0       0.01250     57.02646    69.68171
  78.0       0.01282     57.02445    69.85329
  79.0       0.01266     57.02258    70.02049
  73.0       0.01370     57.02063    70.18281
  72.0       0.01389     57.01787    70.33919
  70.0       0.01429     57.01569    70.49085
  70.0       0.01429     57.01317    70.63654
  70.0       0.01429     57.01093    70.77668
  73.0       0.01370     57.00880    70.91085
  74.0       0.01351     57.00653    71.03881
  72.0       0.01389     57.00362    71.15936
  70.0       0.01429     57.00134    71.22174
  72.0       0.01389     56.99898    71.32961
  71.0       0.01408     56.99601    71.42976
  71.0       0.01408     56.99371    71.52334
  73.0       0.01370     56.99124    71.60929
  70.0       0.01429     56.98814    71.68709
  72.0       0.01389     56.98563    71.75781
  72.0       0.01389     56.98301    71.82066
  72.0       0.01389     56.97978    71.87505
  71.0       0.01408     56.97730    71.92226
  70.0       0.01429     56.97456    71.96127
  73.0       0.01370     56.97179    71.99224
  74.0       0.01351     56.96859    72.01476
[truncated: 28,852 more chars]
